# Supplementary material for: Enhancing gene regulatory network inference through data integration with markov random fields
Source: Sci Rep. 2017 Feb 1;7:41174. doi: 10.1038/srep41174 (PMC5286517; doi:10.1038/srep41174)
Supplement: Supplementary Dataset 1 [file srep41174-s2.csv]

TF	TG
AT5G40350	AT3G27810
AT1G59640	AT3G27810
AT4G34410	AT4G29780
AT1G80840	AT4G29780
AT1G32640	AT4G29780
AT1G74930	AT4G29780
AT2G44840	AT4G29780
AT4G31800	AT4G29780
AT1G80840	AT3G44260
AT4G25470	AT3G44260
AT1G74930	AT3G44260
AT4G31800	AT3G44260
AT1G80840	AT3G02840
AT2G38470	AT3G02840
AT4G31800	AT3G02840
AT3G18400	AT1G56320
AT5G10030	AT5G15830
AT4G34410	AT1G12610
AT1G32640	AT1G12610
AT4G25470	AT1G12610
AT1G32640	AT1G53885
AT3G24650	AT3G01570
AT3G26790	AT3G01570
AT4G21750	AT2G26250
AT2G30250	AT1G14370
AT3G01330	AT4G15890
AT2G36010	AT4G15890
AT5G12870	AT2G38080
AT1G71930	AT1G23460
AT1G52150	AT2G47500
AT5G12870	AT5G15630
AT3G01330	AT3G59550
AT2G36010	AT3G59550
AT3G01330	AT5G63960
AT2G36010	AT5G63960
AT2G46770	AT3G61910
AT3G59060	AT3G01060
AT3G58780	AT5G23260
AT2G18300	AT4G34860
AT2G46270	AT4G34860
AT4G36930	AT4G34860
AT1G71930	AT1G58070
AT5G40350	AT3G14380
AT5G12870	AT4G28500
AT2G46770	AT4G28500
AT1G71930	AT3G17380
AT5G12870	AT3G18660
AT5G12870	AT5G17420
AT2G46270	AT3G03790
AT5G13080	AT3G53150
AT2G18300	AT1G65980
AT2G43010	AT1G65980
AT4G36540	AT1G18620
AT4G34410	AT5G64660
AT1G80840	AT5G64660
AT4G17500	AT5G64660
AT2G38470	AT5G64660
AT1G74930	AT5G64660
AT5G59820	AT5G64660
AT3G59060	AT2G43010
AT2G18300	AT2G43010
AT2G38470	AT3G45640
AT1G61110	AT2G16910
AT5G37020	AT1G75090
AT3G24650	AT4G27160
AT3G44460	AT4G27160
AT3G01330	AT5G02220
AT4G25470	AT4G27280
AT5G07680	AT3G11430
AT1G09770	AT1G67230
AT4G36540	AT2G40610
AT2G38470	AT1G28480
AT3G06740	AT5G23420
AT5G28770	AT5G22920
AT3G24650	AT1G03880
AT3G26790	AT1G03880
AT3G59060	AT2G30790
AT2G18300	AT2G30790
AT3G26790	AT1G54860
AT4G17880	AT1G54860
AT2G33810	AT5G60910
AT1G27360	AT5G60910
AT2G42430	AT5G62260
AT2G30590	AT5G05940
AT3G26790	AT2G25890
AT2G22300	AT2G25890
AT4G17880	AT2G25890
AT5G13080	AT1G74590
AT1G69310	AT1G74590
AT1G80840	AT2G38470
AT2G30250	AT2G38470
AT4G31800	AT2G38470
AT1G80840	AT4G23810
AT2G30250	AT4G23810
AT2G38470	AT4G23810
AT4G31800	AT4G23810
AT3G59060	AT5G57345
AT5G12870	AT5G03170
AT1G32640	AT1G18740
AT1G74930	AT1G18740
AT3G24650	AT1G73190
AT3G26790	AT1G73190
AT2G46270	AT4G18920
AT4G17880	AT4G18920
AT3G20310	AT5G49700
AT3G26790	AT4G36700
AT3G59060	AT1G74670
AT4G36540	AT1G74670
AT3G01330	AT3G02820
AT2G36010	AT3G02820
AT4G36540	AT5G11420
AT4G36540	AT2G35260
AT2G01760	AT2G35260
AT4G36540	AT3G03840
AT3G24650	AT2G28490
AT3G44460	AT2G28490
AT3G26790	AT2G28490
AT3G01330	AT1G19880
AT2G36010	AT1G19880
AT2G36010	AT5G46280
AT1G80840	AT1G66160
AT2G30250	AT1G66160
AT2G38470	AT1G66160
AT4G31800	AT1G66160
AT3G24650	AT5G40420
AT3G24650	AT4G25140
AT3G44460	AT4G25140
AT3G26790	AT4G25140
AT2G36010	AT2G42120
AT5G10030	AT1G25550
AT5G48560	AT1G14390
AT5G60200	AT1G46264
AT3G24650	AT4G28520
AT3G44460	AT4G28520
AT3G26790	AT4G28520
AT3G06740	AT4G26660
AT5G60970	AT2G26580
AT4G14410	AT5G51670
AT1G42990	AT3G21780
AT3G01330	AT5G16690
AT2G36010	AT5G16690
AT4G01120	AT1G58100
AT2G46270	AT1G01720
AT1G71930	AT5G26330
AT5G62380	AT3G62160
AT4G37750	AT1G68640
AT3G01330	AT2G07690
AT2G36010	AT2G07690
AT4G36930	AT4G00200
AT5G60200	AT1G22030
AT5G04410	AT3G22380
AT3G59060	AT1G75460
AT4G36540	AT1G75460
AT3G59060	AT4G23290
AT2G18300	AT4G23290
AT2G43010	AT4G23290
AT3G59060	AT5G57660
AT5G12870	AT5G54690
AT5G62380	AT5G54690
AT5G39610	AT3G15500
AT2G28550	AT3G02310
AT1G24260	AT3G02310
AT1G06160	AT3G02310
AT1G59640	AT1G24260
AT2G28550	AT1G24260
AT3G03450	AT1G24260
AT1G32640	AT1G17380
AT2G01760	AT1G43190
AT1G71930	AT1G79620
AT3G59060	AT4G16370
AT3G01330	AT1G21690
AT2G36010	AT1G21690
AT1G23380	AT2G31160
AT3G54340	AT4G14750
AT5G20240	AT4G14750
AT1G13450	AT3G60300
AT4G37750	AT5G23400
AT5G60200	AT2G34710
AT3G26790	AT2G45420
AT5G13790	AT2G45420
AT3G24650	AT4G27170
AT3G44460	AT4G27170
AT3G26790	AT4G27170
AT3G59060	AT4G38860
AT4G36540	AT4G38860
AT4G17880	AT2G35300
AT4G34410	AT1G61340
AT1G32640	AT1G61340
AT2G38470	AT1G61340
AT4G25470	AT1G61340
AT1G74930	AT1G61340
AT2G44840	AT1G61340
AT3G24650	AT5G51210
AT3G44460	AT5G51210
AT3G26790	AT5G51210
AT4G37750	AT2G36200
AT3G59060	AT1G29660
AT2G43010	AT1G29660
AT3G15500	AT1G20180
AT3G04030	AT5G63710
AT3G59060	AT1G68520
AT2G20570	AT1G68520
AT1G50640	AT1G15880
AT3G01330	AT2G40550
AT2G36010	AT2G40550
AT3G44460	AT4G27150
AT3G06740	AT4G35620
AT5G60200	AT4G35620
AT2G04880	AT1G01040
AT2G30250	AT1G51890
AT2G38470	AT1G51890
AT5G07100	AT1G51890
AT1G50640	AT1G18090
AT3G01330	AT2G37560
AT2G36010	AT2G37560
AT5G47220	AT1G06160
AT5G12870	AT5G03260
AT1G59640	AT5G15800
AT2G28550	AT5G15800
AT1G24260	AT5G15800
AT1G06160	AT5G15800
AT5G13080	AT2G31945
AT5G39610	AT2G31945
AT2G43010	AT2G47460
AT5G12870	AT2G46770
AT4G00238	AT1G17460
AT2G30250	AT5G25260
AT5G24110	AT5G25260
AT4G00238	AT2G46530
AT3G44460	AT4G00220
AT5G13790	AT4G00220
AT5G49330	AT3G05470
AT1G09770	AT3G14180
AT3G44460	AT5G07500
AT5G49330	AT2G36885
AT4G36540	AT1G33240
AT5G25220	AT3G57680
AT2G43010	AT5G08640
AT1G28370	AT5G08640
AT2G01760	AT1G31920
AT5G07680	AT2G14095
AT5G62020	AT2G26150
AT1G24260	AT2G28550
AT5G08130	AT5G65280
AT3G19580	AT3G12830
AT3G24650	AT1G48130
AT3G26790	AT1G48130
AT2G18300	AT5G25190
AT2G18300	AT1G06210
AT3G04060	AT5G01520
AT1G23420	AT4G32170
AT3G01470	AT1G35260
AT5G60200	AT5G61480
AT5G48560	AT5G16920
AT5G10140	AT4G10020
AT5G28770	AT4G12130
AT3G59060	AT3G06070
AT4G36540	AT3G06070
AT2G43010	AT3G06070
AT4G17500	AT5G67300
AT5G62020	AT5G48570
AT5G62940	AT1G65910
AT3G19510	AT5G42950
AT5G28770	AT5G06760
AT4G17880	AT5G06760
AT1G67710	AT1G23530
AT4G36540	AT5G43750
AT1G32770	AT1G27440
AT3G59060	AT5G27210
AT1G74930	AT5G37770
AT3G01330	AT3G02920
AT2G36010	AT3G02920
AT5G60200	AT1G05470
AT3G22170	AT2G27110
AT3G26790	AT5G24130
AT3G44460	AT1G65090
AT3G01970	AT1G62300
AT5G15800	AT3G03450
AT3G16857	AT3G19290
AT5G62020	AT4G10250
AT2G01760	AT5G07680
AT5G51910	AT5G15210
AT4G00050	AT2G41870
AT4G21750	AT2G42840
AT4G04890	AT2G42840
AT5G60200	AT3G09070
AT3G44460	AT3G26790
AT2G46680	AT4G18980
AT3G26790	AT2G01770
AT3G01330	AT4G12620
AT2G36010	AT4G12620
AT5G12870	AT5G16490
AT2G22300	AT1G07540
AT3G01330	AT1G44900
AT2G36010	AT1G44900
AT1G73360	AT1G62950
AT2G01760	AT5G62940
AT4G37750	AT1G03360
AT1G32640	AT3G50060
AT4G25470	AT3G50060
AT1G69690	AT2G30150
AT4G37750	AT1G09470
AT5G39610	AT2G26660
AT3G04060	AT5G13080
AT3G06740	AT2G17620
AT4G37750	AT2G17620
AT3G59060	AT5G61670
AT5G28770	AT4G36730
AT1G15720	AT5G53660
AT4G35580	AT3G45590
AT3G04060	AT3G04070
AT3G22170	AT5G11530
AT1G10480	AT2G47860
AT3G25730	AT2G47860
AT3G26790	AT3G25160
AT3G59060	AT1G28140
AT3G59060	AT3G23080
AT5G60200	AT2G26760
AT5G59780	AT5G54500
AT1G17950	AT1G73410
AT5G02030	AT4G08150
AT5G13080	AT2G47190
AT1G69490	AT2G47190
AT5G10030	AT5G13180
AT2G01760	AT5G13180
AT3G14230	AT2G45350
AT3G06740	AT2G28740
AT2G46270	AT5G55470
AT3G01330	AT1G78650
AT2G36010	AT1G78650
AT3G44460	AT3G24650
AT3G59060	AT1G14150
AT2G46270	AT3G29575
AT5G28770	AT3G29575
AT3G01330	AT5G27740
AT2G36010	AT5G27740
AT3G24650	AT3G22640
AT3G44460	AT3G22640
AT3G24650	AT5G54740
AT3G01330	AT1G67630
AT2G36010	AT1G67630
AT3G24650	AT3G27660
AT3G26790	AT3G27660
AT3G01330	AT3G12530
AT2G36010	AT3G12530
AT2G38470	AT5G42440
AT3G59060	AT4G26530
AT2G36010	AT2G24490
AT2G38470	AT5G53370
AT4G36540	AT1G60550
AT2G01760	AT1G60550
AT1G32640	AT2G44840
AT2G01760	AT4G27440
AT3G59060	AT2G28800
AT4G36540	AT2G28800
AT3G24650	AT5G44120
AT3G01330	AT1G04730
AT2G36010	AT1G04730
AT5G62020	AT4G11660
AT3G26790	AT1G67100
AT3G59060	AT5G35970
AT5G62020	AT1G14200
AT3G59060	AT1G74880
AT1G32640	AT1G80840
AT3G59060	AT3G56010
AT5G60970	AT5G08070
AT3G26790	AT4G26740
AT3G59060	AT3G50820
AT4G36540	AT3G50820
AT2G46270	AT2G21820
AT4G34410	AT1G76600
AT1G32640	AT1G76600
AT4G17880	AT4G39130
AT3G24650	AT4G27140
AT3G26790	AT4G27140
AT3G01330	AT4G02060
AT2G36010	AT4G02060
AT3G01330	AT5G49010
AT2G36010	AT5G49010
AT3G24650	AT5G50600
AT1G80840	AT3G16720
AT2G30250	AT3G16720
AT4G31800	AT3G16720
AT1G32640	AT1G28370
AT4G17880	AT3G11050
AT3G01330	AT5G67100
AT2G36010	AT5G67100
AT1G32640	AT1G72520
AT2G30250	AT4G17900
AT3G24650	AT5G22470
AT3G44460	AT5G22470
AT3G26790	AT5G22470
AT3G59060	AT1G70760
AT3G59060	AT1G64680
AT2G01760	AT3G53230
AT1G32640	AT1G72450
AT3G24650	AT3G54940
AT3G59060	AT5G64840
AT3G06740	AT1G01940
AT4G36540	AT4G21280
AT2G01760	AT4G21280
AT3G59060	AT5G59080
AT3G06740	AT1G14460
AT3G59060	AT2G29650
AT1G24260	AT3G54340
AT2G01760	AT3G05790
AT2G46270	AT5G13820
AT2G46770	AT5G12870
AT5G62380	AT5G12870
AT3G59060	AT5G10300
AT2G38470	AT3G50260
AT3G59060	AT4G14540
AT2G38470	AT4G01720
AT4G36540	AT5G57780
AT3G06740	AT3G11250
AT3G59060	AT2G38060
AT3G59060	AT2G30950
AT3G59060	AT5G09660
AT2G01760	AT5G09660
AT3G01330	AT5G63920
AT2G36010	AT5G63920
AT3G01330	AT2G16780
AT2G36010	AT2G16780
AT3G59060	AT5G67370
AT3G59060	AT3G17040
AT4G36540	AT3G17040
AT2G01760	AT3G17040
AT2G46270	AT2G47770
AT4G17880	AT2G47770
AT3G59060	AT2G03120
AT4G17880	AT5G44310
AT3G01330	AT3G16730
AT2G36010	AT3G16730
AT5G60200	AT1G50370
AT3G44460	AT4G16160
AT2G22300	AT4G16160
AT4G17880	AT4G16160
AT3G01330	AT1G07270
AT1G32640	AT3G49530
AT4G25470	AT3G49530
AT1G74930	AT3G49530
AT1G59640	AT5G67180
AT3G59060	AT2G23590
AT3G59060	AT1G44170
AT3G59060	AT1G44446
AT1G32640	AT1G73500
AT3G59060	AT5G19940
AT5G12870	AT4G22680
AT3G26790	AT5G55240
AT2G01760	AT1G72970
AT3G01330	AT2G21790
AT2G36010	AT2G21790
AT3G59060	AT2G21060
AT2G01760	AT5G61430
AT2G22300	AT2G38905
AT4G17880	AT2G38905
AT4G36540	AT1G16720
AT2G46270	AT3G62590
AT3G01330	AT1G08260
AT2G36010	AT1G08260
AT5G62020	AT3G24500
AT3G59060	AT1G34000
AT3G59060	AT3G21870
AT1G32640	AT3G55980
AT3G59060	AT2G46270
AT2G36010	AT5G24330
AT3G59060	AT5G04900
AT3G59060	AT3G14415
AT4G17880	AT2G18540
AT3G59060	AT1G19150
AT2G36010	AT1G63660
AT2G38470	AT1G74360
AT3G01330	AT4G02070
AT2G36010	AT4G02070
AT3G01330	AT3G27640
AT2G36010	AT3G27640
AT1G32640	AT4G25490
AT4G37750	AT5G45700
AT2G46270	AT1G72770
AT2G30250	AT4G18950
AT3G01330	AT1G67320
AT2G36010	AT1G67320
AT3G06740	AT1G07790
AT4G34410	AT3G56880
AT1G74930	AT3G56880
AT2G44840	AT3G56880
AT4G17880	AT3G18570
AT5G60200	AT2G23760
AT3G01970	AT5G63790
AT3G04060	AT4G39780
AT2G46270	AT4G33905
AT4G17880	AT4G33905
AT4G17880	AT2G18340
AT4G17880	AT5G07330
AT1G32640	AT2G45680
AT2G36010	AT5G62550
AT2G46270	AT5G59220
AT5G28770	AT5G59220
AT5G04410	AT3G49490
AT3G01330	AT5G41880
AT2G36010	AT5G41880
AT5G62020	AT2G20560
AT3G59060	AT1G15140
AT3G59060	AT1G78510
AT3G59060	AT1G12250
AT2G01760	AT1G12250
AT5G13080	AT1G63720
AT3G04060	AT1G63720
AT4G31800	AT2G31880
AT3G01330	AT2G29680
AT2G36010	AT2G29680
AT2G22300	AT4G36600
AT4G17880	AT4G36600
AT2G36010	AT1G13330
AT5G60200	AT5G20570
AT3G06740	AT1G69620
AT3G06740	AT1G44110
AT2G36010	AT1G07370
AT3G59060	AT1G22700
AT3G01330	AT4G17760
AT5G62020	AT5G49520
AT3G44460	AT2G36640
AT5G62380	AT1G32770
AT3G01330	AT3G48540
AT2G36010	AT3G48540
AT5G62020	AT5G52640
AT2G46270	AT5G52300
AT5G60970	AT4G00730
AT4G17880	AT4G21020
AT5G60200	AT5G59870
AT2G46270	AT2G42560
AT4G17880	AT2G42560
AT1G32640	AT5G45340
AT3G01330	AT1G29630
AT2G36010	AT1G29630
AT3G59060	AT1G43670
AT2G20570	AT1G43670
AT4G25470	AT5G54490
AT4G17880	AT1G02700
AT5G60200	AT4G23800
AT1G59640	AT3G62650
AT4G36540	AT1G60800
AT3G04060	AT3G10500
AT3G06740	AT3G11520
AT4G34410	AT5G66650
AT4G25470	AT5G66650
AT3G01330	AT3G47460
AT2G36010	AT3G47460
AT2G30250	AT5G40780
AT2G38470	AT5G40780
AT1G32640	AT1G19180
AT3G24650	AT3G53040
AT2G46270	AT1G52890
AT3G01330	AT5G56740
AT2G36010	AT5G56740
AT2G01760	AT5G42070
AT4G25470	AT1G27100
AT4G37750	AT3G50870
AT2G01760	AT5G01380
AT1G32640	AT5G42380
AT4G34410	AT5G59820
AT1G32640	AT5G59820
AT1G74930	AT5G59820
AT3G59060	AT2G21330
AT2G01760	AT2G21330
AT3G59060	AT4G27700
AT2G20570	AT4G27700
AT1G32640	AT1G17420
AT1G74930	AT5G47220
AT5G60200	AT5G54670
AT5G12870	AT4G39410
AT3G06740	AT3G56340
AT2G46270	AT5G45690
AT3G59060	AT5G23060
AT1G32640	AT4G37260
AT5G62020	AT1G07350
AT2G46270	AT3G23920
AT3G59060	AT3G30380
AT1G32640	AT1G74950
AT4G17880	AT5G42290
AT3G44460	AT5G47670
AT3G01330	AT2G01120
AT2G36010	AT2G01120
AT4G36540	AT1G14345
AT2G01760	AT5G12860
AT3G06740	AT2G42580
AT2G43010	AT5G38470
AT3G59060	AT1G15820
AT4G36540	AT1G15820
AT2G01760	AT1G15820
AT2G38470	AT4G01250
AT1G24260	AT4G00870
AT5G62020	AT3G14200
AT2G30250	AT5G24110
AT2G38470	AT5G24110
AT4G31800	AT5G24110
AT3G04060	AT4G01120
AT3G59060	AT3G27690
AT2G46270	AT3G58450
AT3G06740	AT5G27490
AT3G06740	AT3G25860
AT3G01330	AT3G09660
AT2G36010	AT3G09660
AT2G38470	AT2G35930
AT4G37750	AT2G36010
AT1G32640	AT3G46620
AT3G06740	AT3G53730
AT1G32640	AT4G25470
AT3G59060	AT1G76110
AT2G46270	AT5G57610
AT5G28770	AT5G57610
AT5G62020	AT5G47830
AT3G59060	AT1G55480
AT2G36010	AT1G70210
AT5G62020	AT4G15420
AT3G59060	AT1G32060
AT4G36540	AT1G32060
AT2G01760	AT1G32060
AT3G59060	AT4G30320
AT3G59060	AT5G47640
AT2G46270	AT5G47640
AT4G17880	AT5G47640
AT2G20570	AT5G47640
AT3G01330	AT5G62410
AT2G36010	AT5G62410
AT2G36010	AT3G09730
AT2G01760	AT5G54270
AT5G12870	AT5G60490
AT2G46270	AT3G12480
AT5G60200	AT1G57820
AT3G59060	AT3G54050
AT5G12870	AT4G12350
AT3G59060	AT1G77090
AT1G69490	AT4G21440
AT4G17880	AT4G25580
AT4G36540	AT1G52220
AT2G01760	AT1G52220
AT2G46270	AT4G30960
AT4G36540	AT4G01150
AT3G59060	AT3G16140
AT3G59060	AT1G67700
AT3G01330	AT3G60660
AT2G36010	AT3G60660
AT2G46270	AT5G12840
AT1G32640	AT5G24590
AT4G25470	AT5G24590
AT5G62380	AT4G35350
AT4G36540	AT1G75690
AT3G06740	AT3G09200
AT3G59060	AT3G47070
AT5G60200	AT2G28610
AT2G46270	AT1G49450
AT3G59060	AT3G08940
AT2G01760	AT3G08940
AT2G46270	AT3G46450
AT2G01760	AT5G07180
AT5G62020	AT3G12580
AT3G59060	AT3G54890
AT3G59060	AT3G02150
AT3G59060	AT2G21320
AT3G06740	AT4G24190
AT4G17880	AT1G72100
AT5G48560	AT5G55730
AT1G32640	AT1G19210
AT3G59060	AT1G68010
AT5G60200	AT4G36870
AT5G60970	AT4G36870
AT5G62020	AT1G74310
AT3G59060	AT5G23120
AT1G32640	AT2G46510
AT3G59060	AT1G74730
AT1G32640	AT2G41010
AT2G01760	AT1G20340
AT3G59060	AT2G39730
AT4G36540	AT2G39730
AT2G01760	AT2G39730
AT3G59060	AT3G25250
AT3G59060	AT2G42750
AT1G32640	AT1G73540
AT2G01760	AT2G06520
AT2G43010	AT5G24850
AT5G60200	AT2G46920
AT2G43010	AT2G23910
AT3G59060	AT2G47400
AT2G46270	AT2G36270
AT2G46270	AT1G05100
AT1G32640	AT2G34600
AT4G37750	AT2G39700
AT4G36540	AT1G66150
AT4G25470	AT1G33760
AT2G01760	AT4G33010
AT3G59060	AT5G53460
AT2G36010	AT3G18524
AT5G60200	AT5G56000
AT5G62020	AT3G07090
AT4G36540	AT5G20630
AT4G34410	AT3G15210
AT2G01760	AT1G31330
AT3G26790	AT2G29370
AT2G01760	AT5G54840
AT2G01760	AT4G34830
AT3G59060	AT2G02820
AT4G17880	AT3G61890
AT5G62020	AT5G64510
AT5G60200	AT5G26210
AT4G36540	AT2G33800
AT2G46270	AT1G69260
AT3G59060	AT4G25450
AT2G01760	AT4G10340
AT3G59060	AT5G64940
AT4G36540	AT5G64940
AT2G01760	AT5G64940
AT2G20570	AT5G25160
AT3G24650	AT5G13170
AT4G36540	AT5G13630
AT2G01760	AT5G13630
AT2G20570	AT5G10970
AT3G59060	AT2G46820
AT2G01760	AT2G46820
AT2G01760	AT3G26650
AT1G59640	AT3G50700
AT3G59060	AT1G03600
AT3G59060	AT3G46780
AT4G25470	AT3G45960
AT1G32640	AT3G25780
AT2G36010	AT2G27470
AT4G36540	AT1G10960
AT2G01760	AT1G10960
AT4G25470	AT2G40000
AT2G46270	AT5G23860
AT1G32640	AT1G30135
AT3G06740	AT5G56030
AT2G38470	AT3G52450
AT3G59060	AT3G21055
AT3G59060	AT3G54500
AT3G59060	AT5G01530
AT3G59060	AT2G20260
AT5G60200	AT5G67270
AT2G46270	AT3G20910
AT2G01760	AT1G12900
AT3G59060	AT2G22190
AT3G59060	AT4G01050
AT3G59060	AT2G24570
AT2G36010	AT5G52920
AT5G13080	AT3G28210
AT3G59060	AT1G04980
AT1G32640	AT5G59550
AT5G62020	AT5G10695
AT3G59060	AT5G15850
AT4G36540	AT1G74070
AT5G62020	AT3G63350
AT2G36010	AT1G61000
AT3G59060	AT2G20890
AT2G01760	AT1G06680
AT3G59060	AT1G77490
AT1G32640	AT5G51990
AT3G59060	AT3G25710
AT2G46270	AT5G15190
AT5G60200	AT5G15510
AT3G59060	AT5G16010
AT3G59060	AT4G22890
AT3G06740	AT4G13940
AT2G01760	AT4G39900
AT5G62020	AT3G09440
AT2G43010	AT5G13930
AT3G59060	AT4G28750
AT2G01760	AT4G28750
AT5G13790	AT4G27330
AT5G60200	AT4G26870
AT3G01330	AT5G54970
AT2G36010	AT5G54970
AT3G59060	AT3G12320
AT3G01330	AT5G52910
AT2G36010	AT5G52910
AT3G59060	AT3G23700
AT2G38470	AT5G54640
AT3G01330	AT1G48360
AT3G59060	AT1G80460
AT4G25470	AT3G23250
AT3G59060	AT5G66570
AT4G36540	AT5G66570
AT2G01760	AT5G66570
AT3G59060	AT4G34000
AT3G59060	AT3G47470
AT4G36540	AT3G47470
AT1G32640	AT4G17500
AT5G62020	AT2G41640
AT5G60200	AT4G28950
AT4G36540	AT4G17560
AT3G59060	AT1G52230
AT5G60200	AT5G62165
AT3G59060	AT3G61470
