# Supplementary material for: Enhancing gene regulatory network inference through data integration with markov random fields
Source: Sci Rep. 2017 Feb 1;7:41174. doi: 10.1038/srep41174 (PMC5286517; doi:10.1038/srep41174)
Supplement: Supplementary Dataset 2 [file srep41174-s3.csv]

TF	TG
FBgn0005638	FBgn0037429
FBgn0001150	FBgn0029506
FBgn0000577	FBgn0029506
FBgn0004110	FBgn0029506
FBgn0005638	FBgn0243586
FBgn0004795	FBgn0243586
FBgn0004870	FBgn0035707
FBgn0005638	FBgn0037323
FBgn0001150	FBgn0037323
FBgn0004870	FBgn0015381
FBgn0000606	FBgn0015381
FBgn0040918	FBgn0015381
FBgn0005638	FBgn0039217
FBgn0001180	FBgn0039217
FBgn0016917	FBgn0039217
FBgn0005638	FBgn0023496
FBgn0016917	FBgn0023496
FBgn0014179	FBgn0026585
FBgn0005638	FBgn0037424
FBgn0005638	FBgn0039264
FBgn0005638	FBgn0001205
FBgn0005638	FBgn0037409
FBgn0040318	FBgn0037409
FBgn0025334	FBgn0037409
FBgn0004053	FBgn0036810
FBgn0011656	FBgn0036810
FBgn0005638	FBgn0037430
FBgn0002023	FBgn0037552
FBgn0000015	FBgn0035087
FBgn0000577	FBgn0035087
FBgn0001325	FBgn0035087
FBgn0025776	FBgn0035087
FBgn0000577	FBgn0038587
FBgn0001325	FBgn0038587
FBgn0085424	FBgn0038587
FBgn0002985	FBgn0038587
FBgn0001150	FBgn0004512
FBgn0001077	FBgn0004512
FBgn0004795	FBgn0004512
FBgn0005638	FBgn0030591
FBgn0000659	FBgn0017448
FBgn0001150	FBgn0037239
FBgn0000577	FBgn0037239
FBgn0003720	FBgn0037239
FBgn0001077	FBgn0029907
FBgn0002522	FBgn0029907
FBgn0003900	FBgn0029907
FBgn0004054	FBgn0029907
FBgn0005638	FBgn0034391
FBgn0000015	FBgn0034583
FBgn0000577	FBgn0034583
FBgn0003117	FBgn0034583
FBgn0005638	FBgn0032685
FBgn0001222	FBgn0031248
FBgn0000659	FBgn0032699
FBgn0003117	FBgn0031213
FBgn0000411	FBgn0031213
FBgn0003448	FBgn0031213
FBgn0030408	FBgn0031639
FBgn0003145	FBgn0013812
FBgn0051481	FBgn0013812
FBgn0004053	FBgn0036791
FBgn0000166	FBgn0036030
FBgn0005638	FBgn0034022
FBgn0011758	FBgn0036587
FBgn0000606	FBgn0033628
FBgn0000054	FBgn0033628
FBgn0004053	FBgn0004389
FBgn0000577	FBgn0010014
FBgn0000411	FBgn0010014
FBgn0003448	FBgn0010014
FBgn0001180	FBgn0010014
FBgn0001325	FBgn0010014
FBgn0004053	FBgn0035838
FBgn0003900	FBgn0035838
FBgn0015664	FBgn0032251
FBgn0001180	FBgn0032251
FBgn0000157	FBgn0064116
FBgn0005638	FBgn0000075
FBgn0031232	FBgn0000075
FBgn0005638	FBgn0040279
FBgn0004053	FBgn0037085
FBgn0000577	FBgn0037001
FBgn0003117	FBgn0037001
FBgn0001325	FBgn0037001
FBgn0004110	FBgn0037001
FBgn0085424	FBgn0037001
FBgn0000577	FBgn0040396
FBgn0003117	FBgn0040396
FBgn0001180	FBgn0040396
FBgn0004053	FBgn0034106
FBgn0000157	FBgn0064117
FBgn0000659	FBgn0001128
FBgn0029775	FBgn0001128
FBgn0000504	FBgn0035258
FBgn0004870	FBgn0046687
FBgn0002023	FBgn0046687
FBgn0003900	FBgn0039979
FBgn0000411	FBgn0028662
FBgn0003448	FBgn0028662
FBgn0003507	FBgn0028662
FBgn0001077	FBgn0029090
FBgn0000411	FBgn0041161
FBgn0001320	FBgn0041161
FBgn0004053	FBgn0031829
FBgn0011656	FBgn0031829
FBgn0001320	FBgn0032305
FBgn0000411	FBgn0044028
FBgn0001180	FBgn0031078
FBgn0000659	FBgn0028646
FBgn0003900	FBgn0028646
FBgn0003448	FBgn0028646
FBgn0001320	FBgn0028646
FBgn0001325	FBgn0028646
FBgn0003720	FBgn0028646
FBgn0003145	FBgn0037195
FBgn0000504	FBgn0027589
FBgn0000099	FBgn0040837
FBgn0001150	FBgn0038947
FBgn0004053	FBgn0038947
FBgn0001077	FBgn0038947
FBgn0002522	FBgn0038947
FBgn0004795	FBgn0038947
FBgn0011723	FBgn0038947
FBgn0004054	FBgn0038947
FBgn0001150	FBgn0003002
FBgn0001320	FBgn0003002
FBgn0004795	FBgn0003002
FBgn0011723	FBgn0003002
FBgn0003300	FBgn0003002
FBgn0000577	FBgn0011211
FBgn0001180	FBgn0011211
FBgn0001325	FBgn0011211
FBgn0085432	FBgn0036059
FBgn0001320	FBgn0004396
FBgn0000439	FBgn0004396
FBgn0000015	FBgn0026593
FBgn0000577	FBgn0026593
FBgn0004110	FBgn0026593
FBgn0001077	FBgn0037797
FBgn0000015	FBgn0010043
FBgn0000577	FBgn0010043
FBgn0003117	FBgn0010043
FBgn0000411	FBgn0010043
FBgn0001320	FBgn0010043
FBgn0001180	FBgn0010043
FBgn0085424	FBgn0010043
FBgn0000577	FBgn0038200
FBgn0001325	FBgn0038200
FBgn0085424	FBgn0038200
FBgn0025776	FBgn0038200
FBgn0000577	FBgn0039886
FBgn0003117	FBgn0039886
FBgn0001180	FBgn0039886
FBgn0000157	FBgn0031944
FBgn0014143	FBgn0031944
FBgn0000567	FBgn0259834
FBgn0003117	FBgn0028490
FBgn0003448	FBgn0028490
FBgn0040318	FBgn0034292
FBgn0000577	FBgn0058006
FBgn0003448	FBgn0058006
FBgn0003507	FBgn0058006
FBgn0000577	FBgn0039286
FBgn0000411	FBgn0039286
FBgn0003900	FBgn0039286
FBgn0003507	FBgn0039286
FBgn0002023	FBgn0031217
FBgn0004110	FBgn0052685
FBgn0085424	FBgn0052685
FBgn0002522	FBgn0259173
FBgn0011723	FBgn0259173
FBgn0004054	FBgn0259173
FBgn0000099	FBgn0015585
FBgn0001150	FBgn0063494
FBgn0004053	FBgn0063494
FBgn0003117	FBgn0063494
FBgn0003900	FBgn0063494
FBgn0011656	FBgn0083945
FBgn0030408	FBgn0031495
FBgn0011758	FBgn0031495
FBgn0014343	FBgn0025366
FBgn0001180	FBgn0029093
FBgn0004795	FBgn0029093
FBgn0014343	FBgn0020240
FBgn0005638	FBgn0037987
FBgn0016917	FBgn0037987
FBgn0000577	FBgn0020367
FBgn0000157	FBgn0019830
FBgn0025776	FBgn0019830
FBgn0000577	FBgn0032029
FBgn0003448	FBgn0032029
FBgn0025776	FBgn0032029
FBgn0005638	FBgn0052579
FBgn0040318	FBgn0052579
FBgn0025334	FBgn0052579
FBgn0001150	FBgn0033086
FBgn0004053	FBgn0033086
FBgn0000411	FBgn0033086
FBgn0085424	FBgn0033086
FBgn0003720	FBgn0033086
FBgn0004053	FBgn0034474
FBgn0011656	FBgn0034474
FBgn0005638	FBgn0035557
FBgn0005638	FBgn0038132
FBgn0000611	FBgn0034086
FBgn0000015	FBgn0033389
FBgn0000054	FBgn0033936
FBgn0014179	FBgn0013953
FBgn0000577	FBgn0039049
FBgn0000659	FBgn0039049
FBgn0003720	FBgn0039049
FBgn0001325	FBgn0036411
FBgn0024321	FBgn0031547
FBgn0004870	FBgn0029644
FBgn0005638	FBgn0011236
FBgn0001150	FBgn0011656
FBgn0004053	FBgn0011656
FBgn0031232	FBgn0038394
FBgn0004862	FBgn0028738
FBgn0040318	FBgn0013997
FBgn0005638	FBgn0030340
FBgn0005638	FBgn0037416
FBgn0005638	FBgn0039064
FBgn0004053	FBgn0031718
FBgn0005638	FBgn0050190
FBgn0015664	FBgn0024191
FBgn0001180	FBgn0024191
FBgn0003145	FBgn0085386
FBgn0041156	FBgn0085386
FBgn0003448	FBgn0053522
FBgn0002023	FBgn0038524
FBgn0003028	FBgn0038524
FBgn0002522	FBgn0036538
FBgn0003720	FBgn0036538
FBgn0024321	FBgn0037849
FBgn0005638	FBgn0029807
FBgn0003145	FBgn0041156
FBgn0026058	FBgn0053306
FBgn0003720	FBgn0027107
FBgn0000439	FBgn0027107
FBgn0041156	FBgn0027107
FBgn0001077	FBgn0011723
FBgn0002522	FBgn0011723
FBgn0003145	FBgn0011723
FBgn0001325	FBgn0011723
FBgn0040918	FBgn0011723
FBgn0003300	FBgn0011723
FBgn0014179	FBgn0000015
FBgn0000577	FBgn0000015
FBgn0000659	FBgn0000015
FBgn0003448	FBgn0000015
FBgn0001325	FBgn0000015
FBgn0004110	FBgn0000015
FBgn0000577	FBgn0025839
FBgn0003117	FBgn0025839
FBgn0005638	FBgn0038511
FBgn0011723	FBgn0038511
FBgn0005638	FBgn0260386
FBgn0000577	FBgn0024957
FBgn0001180	FBgn0010434
FBgn0004795	FBgn0010434
FBgn0004870	FBgn0039450
FBgn0003870	FBgn0039450
FBgn0000577	FBgn0021776
FBgn0002985	FBgn0021776
FBgn0025776	FBgn0021776
FBgn0001150	FBgn0083963
FBgn0004053	FBgn0083963
FBgn0004054	FBgn0083963
FBgn0040918	FBgn0083963
FBgn0000577	FBgn0040984
FBgn0001325	FBgn0040984
FBgn0003507	FBgn0040984
FBgn0005638	FBgn0029838
FBgn0004870	FBgn0040071
FBgn0000606	FBgn0040071
FBgn0003345	FBgn0040071
FBgn0000286	FBgn0032447
FBgn0004870	FBgn0031006
FBgn0000054	FBgn0031006
FBgn0005638	FBgn0024366
FBgn0004053	FBgn0039511
FBgn0004870	FBgn0010316
FBgn0000606	FBgn0010316
FBgn0000054	FBgn0010316
FBgn0003870	FBgn0010316
FBgn0000577	FBgn0001248
FBgn0003117	FBgn0001248
FBgn0000411	FBgn0001248
FBgn0003448	FBgn0001248
FBgn0001180	FBgn0001248
FBgn0001325	FBgn0001248
FBgn0003507	FBgn0001248
FBgn0003720	FBgn0001248
FBgn0004050	FBgn0001248
FBgn0005638	FBgn0031702
FBgn0001180	FBgn0031702
FBgn0035769	FBgn0035106
FBgn0000054	FBgn0085404
FBgn0005638	FBgn0040600
FBgn0000166	FBgn0015011
FBgn0003900	FBgn0003041
FBgn0003448	FBgn0003041
FBgn0001325	FBgn0003041
FBgn0004110	FBgn0003041
FBgn0003507	FBgn0003041
FBgn0000577	FBgn0001149
FBgn0003448	FBgn0001149
FBgn0001180	FBgn0001149
FBgn0001325	FBgn0001149
FBgn0085424	FBgn0001149
FBgn0003720	FBgn0001149
FBgn0002023	FBgn0015622
FBgn0003870	FBgn0015622
FBgn0000015	FBgn0031405
FBgn0000659	FBgn0031405
FBgn0004054	FBgn0035933
FBgn0003567	FBgn0036711
FBgn0014179	FBgn0086690
FBgn0085432	FBgn0086690
FBgn0030408	FBgn0002723
FBgn0011758	FBgn0002723
FBgn0004854	FBgn0002723
FBgn0005638	FBgn0030569
FBgn0001180	FBgn0260639
FBgn0003567	FBgn0260639
FBgn0002781	FBgn0260639
FBgn0000577	FBgn0031021
FBgn0015664	FBgn0031021
FBgn0004110	FBgn0031021
FBgn0003720	FBgn0031021
FBgn0005638	FBgn0035636
FBgn0000577	FBgn0015614
FBgn0000411	FBgn0015614
FBgn0002985	FBgn0015614
FBgn0001150	FBgn0038816
FBgn0004053	FBgn0038816
FBgn0005638	FBgn0039479
FBgn0000577	FBgn0019644
FBgn0003448	FBgn0019644
FBgn0000577	FBgn0037955
FBgn0003117	FBgn0037955
FBgn0001180	FBgn0037955
FBgn0001325	FBgn0037955
FBgn0003720	FBgn0037955
FBgn0004053	FBgn0259481
FBgn0004054	FBgn0259481
FBgn0008636	FBgn0032135
FBgn0000606	FBgn0003984
FBgn0004053	FBgn0003984
FBgn0001180	FBgn0003984
FBgn0005638	FBgn0035203
FBgn0001150	FBgn0035203
FBgn0000577	FBgn0035203
FBgn0003900	FBgn0035203
FBgn0004054	FBgn0035203
FBgn0014179	FBgn0003200
FBgn0001325	FBgn0015513
FBgn0025776	FBgn0015513
FBgn0004053	FBgn0259240
FBgn0002522	FBgn0259240
FBgn0014143	FBgn0259240
FBgn0000015	FBgn0086687
FBgn0000659	FBgn0086687
FBgn0003145	FBgn0086687
FBgn0014343	FBgn0086687
FBgn0003720	FBgn0086687
FBgn0029775	FBgn0086687
FBgn0019650	FBgn0086687
FBgn0000577	FBgn0038028
FBgn0002985	FBgn0003659
FBgn0004859	FBgn0003659
FBgn0014949	FBgn0038392
FBgn0005638	FBgn0036593
FBgn0004795	FBgn0036593
FBgn0004053	FBgn0029723
FBgn0086680	FBgn0029723
FBgn0001325	FBgn0259221
FBgn0003567	FBgn0259221
FBgn0003448	FBgn0020611
FBgn0001325	FBgn0020611
FBgn0000251	FBgn0010113
FBgn0001150	FBgn0015245
FBgn0000577	FBgn0015245
FBgn0003117	FBgn0015245
FBgn0003900	FBgn0015245
FBgn0001180	FBgn0015245
FBgn0004054	FBgn0015245
FBgn0005638	FBgn0039686
FBgn0001150	FBgn0002921
FBgn0004053	FBgn0002921
FBgn0003900	FBgn0002921
FBgn0000157	FBgn0041243
FBgn0000577	FBgn0040296
FBgn0000411	FBgn0040296
FBgn0003448	FBgn0040296
FBgn0001981	FBgn0040296
FBgn0040318	FBgn0030683
FBgn0025334	FBgn0030683
FBgn0003896	FBgn0050145
FBgn0004854	FBgn0050145
FBgn0014179	FBgn0037203
FBgn0003900	FBgn0037203
FBgn0003720	FBgn0037203
FBgn0001981	FBgn0037203
FBgn0000659	FBgn0027607
FBgn0000054	FBgn0027607
FBgn0005638	FBgn0033481
FBgn0040318	FBgn0033481
FBgn0025334	FBgn0033481
FBgn0001320	FBgn0010238
FBgn0003507	FBgn0010238
FBgn0000492	FBgn0034387
FBgn0005638	FBgn0035379
FBgn0000099	FBgn0004174
FBgn0004053	FBgn0029823
FBgn0000577	FBgn0029823
FBgn0003117	FBgn0029823
FBgn0004795	FBgn0029823
FBgn0003720	FBgn0029823
FBgn0004050	FBgn0029823
FBgn0004053	FBgn0034502
FBgn0011656	FBgn0034502
FBgn0004054	FBgn0034502
FBgn0000439	FBgn0034502
FBgn0004053	FBgn0031621
FBgn0005638	FBgn0038941
FBgn0003870	FBgn0034224
FBgn0000577	FBgn0037779
FBgn0015664	FBgn0000667
FBgn0001180	FBgn0000667
FBgn0004618	FBgn0016701
FBgn0000577	FBgn0029890
FBgn0014179	FBgn0260011
FBgn0085432	FBgn0260011
FBgn0001150	FBgn0031771
FBgn0004053	FBgn0031771
FBgn0000577	FBgn0031771
FBgn0002522	FBgn0031771
FBgn0004795	FBgn0031771
FBgn0004110	FBgn0031771
FBgn0004054	FBgn0031771
FBgn0011723	FBgn0035165
FBgn0005638	FBgn0030729
FBgn0040318	FBgn0037099
FBgn0025334	FBgn0037099
FBgn0000659	FBgn0020621
FBgn0001320	FBgn0020621
FBgn0000054	FBgn0020621
FBgn0000576	FBgn0020621
FBgn0004837	FBgn0020621
FBgn0004870	FBgn0032285
FBgn0028386	FBgn0034308
FBgn0000210	FBgn0027593
FBgn0000014	FBgn0035795
FBgn0004870	FBgn0040354
FBgn0013799	FBgn0033136
FBgn0004870	FBgn0035787
FBgn0005638	FBgn0033365
FBgn0000157	FBgn0031544
FBgn0004795	FBgn0031544
FBgn0016917	FBgn0002441
FBgn0004870	FBgn0004168
FBgn0004854	FBgn0004168
FBgn0001150	FBgn0011726
FBgn0004053	FBgn0011726
FBgn0003567	FBgn0011726
FBgn0001077	FBgn0038345
FBgn0001150	FBgn0037723
FBgn0004053	FBgn0037723
FBgn0000577	FBgn0037723
FBgn0002522	FBgn0037723
FBgn0003900	FBgn0037723
FBgn0004795	FBgn0037723
FBgn0014143	FBgn0037723
FBgn0003117	FBgn0026319
FBgn0004110	FBgn0026319
FBgn0025776	FBgn0026319
FBgn0000015	FBgn0025352
FBgn0001325	FBgn0025352
FBgn0002985	FBgn0025352
FBgn0003870	FBgn0024252
FBgn0002522	FBgn0030946
FBgn0004054	FBgn0030946
FBgn0000439	FBgn0030946
FBgn0015664	FBgn0037531
FBgn0005638	FBgn0035844
FBgn0260632	FBgn0035844
FBgn0000611	FBgn0028836
FBgn0029775	FBgn0032289
FBgn0011723	FBgn0040207
FBgn0011723	FBgn0032208
FBgn0000411	FBgn0026064
FBgn0004050	FBgn0026064
FBgn0000015	FBgn0012036
FBgn0000577	FBgn0012036
FBgn0003117	FBgn0012036
FBgn0000411	FBgn0012036
FBgn0001320	FBgn0012036
FBgn0000577	FBgn0040070
FBgn0003900	FBgn0040070
FBgn0003448	FBgn0040070
FBgn0001320	FBgn0040070
FBgn0001325	FBgn0040070
FBgn0004054	FBgn0040070
FBgn0003720	FBgn0040070
FBgn0003300	FBgn0040070
FBgn0001325	FBgn0030743
FBgn0000286	FBgn0030743
FBgn0001180	FBgn0040805
FBgn0004795	FBgn0040805
FBgn0003567	FBgn0040805
FBgn0005638	FBgn0036112
FBgn0014143	FBgn0039695
FBgn0000606	FBgn0038173
FBgn0005638	FBgn0033827
FBgn0004053	FBgn0037850
FBgn0011656	FBgn0037850
FBgn0003870	FBgn0032943
FBgn0001150	FBgn0001142
FBgn0001325	FBgn0001142
FBgn0004110	FBgn0001142
FBgn0004870	FBgn0034412
FBgn0005638	FBgn0039111
FBgn0040318	FBgn0039111
FBgn0016917	FBgn0039111
FBgn0000015	FBgn0027779
FBgn0001320	FBgn0027779
FBgn0000606	FBgn0038279
FBgn0003345	FBgn0038279
FBgn0004053	FBgn0031678
FBgn0016917	FBgn0036423
FBgn0005638	FBgn0030884
FBgn0040318	FBgn0039852
FBgn0000606	FBgn0039177
FBgn0005638	FBgn0036351
FBgn0000577	FBgn0031589
FBgn0003117	FBgn0031589
FBgn0001180	FBgn0031589
FBgn0004795	FBgn0031589
FBgn0003448	FBgn0037671
FBgn0001150	FBgn0028336
FBgn0000015	FBgn0028336
FBgn0000577	FBgn0028336
FBgn0000411	FBgn0028336
FBgn0003448	FBgn0028336
FBgn0001180	FBgn0028336
FBgn0001325	FBgn0028336
FBgn0003507	FBgn0028336
FBgn0004054	FBgn0028336
FBgn0002522	FBgn0036948
FBgn0000577	FBgn0032400
FBgn0001180	FBgn0032400
FBgn0001325	FBgn0032400
FBgn0003720	FBgn0032400
FBgn0011656	FBgn0038159
FBgn0000157	FBgn0038209
FBgn0014143	FBgn0038209
FBgn0003028	FBgn0259111
FBgn0003870	FBgn0259111
FBgn0000659	FBgn0032230
FBgn0000411	FBgn0004644
FBgn0003900	FBgn0004644
FBgn0003448	FBgn0004644
FBgn0001320	FBgn0004644
FBgn0000577	FBgn0003411
FBgn0000411	FBgn0003411
FBgn0001180	FBgn0003411
FBgn0001325	FBgn0003411
FBgn0002914	FBgn0024222
FBgn0001325	FBgn0038662
FBgn0003720	FBgn0038662
FBgn0000015	FBgn0003117
FBgn0000577	FBgn0003117
FBgn0001180	FBgn0003117
FBgn0001325	FBgn0003117
FBgn0004110	FBgn0003117
FBgn0085424	FBgn0003117
FBgn0025776	FBgn0031596
FBgn0005638	FBgn0001253
FBgn0040318	FBgn0001253
FBgn0000577	FBgn0032511
FBgn0000411	FBgn0032511
FBgn0003448	FBgn0032511
FBgn0001325	FBgn0032511
FBgn0002985	FBgn0032511
FBgn0002522	FBgn0036706
FBgn0001320	FBgn0036706
FBgn0011723	FBgn0036706
FBgn0000439	FBgn0036706
FBgn0000411	FBgn0040064
FBgn0000015	FBgn0032833
FBgn0000577	FBgn0032833
FBgn0003117	FBgn0032833
FBgn0001325	FBgn0032833
FBgn0085424	FBgn0032833
FBgn0001150	FBgn0010609
FBgn0004054	FBgn0010609
FBgn0000157	FBgn0028467
FBgn0040465	FBgn0014009
FBgn0005638	FBgn0052645
FBgn0000166	FBgn0000546
FBgn0000251	FBgn0000546
FBgn0016917	FBgn0000546
FBgn0004837	FBgn0000546
FBgn0000210	FBgn0036740
FBgn0013263	FBgn0250820
FBgn0011648	FBgn0250820
FBgn0000411	FBgn0000117
FBgn0003448	FBgn0000117
FBgn0003507	FBgn0000117
FBgn0085424	FBgn0000117
FBgn0004859	FBgn0000117
FBgn0014343	FBgn0036843
FBgn0003720	FBgn0036843
FBgn0001150	FBgn0024150
FBgn0002522	FBgn0024150
FBgn0003145	FBgn0024150
FBgn0003900	FBgn0024150
FBgn0004795	FBgn0024150
FBgn0011723	FBgn0024150
FBgn0004054	FBgn0024150
FBgn0005638	FBgn0014141
FBgn0001180	FBgn0014141
FBgn0003511	FBgn0014141
FBgn0001150	FBgn0004907
FBgn0004054	FBgn0004907
FBgn0014143	FBgn0004907
FBgn0003339	FBgn0052743
FBgn0000210	FBgn0029922
FBgn0000411	FBgn0013759
FBgn0003448	FBgn0013759
FBgn0001320	FBgn0013759
FBgn0001325	FBgn0013759
FBgn0015664	FBgn0001180
FBgn0004050	FBgn0001180
FBgn0000439	FBgn0030439
FBgn0011656	FBgn0033429
FBgn0086680	FBgn0032728
FBgn0000411	FBgn0034606
FBgn0003448	FBgn0034606
FBgn0001320	FBgn0034606
FBgn0003507	FBgn0034606
FBgn0000577	FBgn0038475
FBgn0003900	FBgn0038475
FBgn0004110	FBgn0038475
FBgn0085424	FBgn0038475
FBgn0005638	FBgn0033362
FBgn0001150	FBgn0033362
FBgn0000210	FBgn0030005
FBgn0000015	FBgn0035529
FBgn0000577	FBgn0035529
FBgn0001320	FBgn0035529
FBgn0001325	FBgn0035529
FBgn0004054	FBgn0035529
FBgn0003720	FBgn0035529
FBgn0004053	FBgn0004052
FBgn0004054	FBgn0004052
FBgn0013751	FBgn0004052
FBgn0000606	FBgn0038309
FBgn0040918	FBgn0038309
FBgn0005638	FBgn0003065
FBgn0001150	FBgn0003065
FBgn0000015	FBgn0036099
FBgn0000659	FBgn0036099
FBgn0001320	FBgn0037828
FBgn0085424	FBgn0037828
FBgn0011758	FBgn0038722
FBgn0004854	FBgn0038722
FBgn0005638	FBgn0036147
FBgn0000054	FBgn0033029
FBgn0004870	FBgn0038930
FBgn0011758	FBgn0038930
FBgn0014143	FBgn0030462
FBgn0003117	FBgn0035954
FBgn0000411	FBgn0035954
FBgn0001180	FBgn0035954
FBgn0004110	FBgn0035954
FBgn0005638	FBgn0000451
FBgn0003345	FBgn0010194
FBgn0005638	FBgn0066365
FBgn0004054	FBgn0029920
FBgn0001077	FBgn0003145
FBgn0002522	FBgn0003145
FBgn0001320	FBgn0003145
FBgn0004795	FBgn0003145
FBgn0011723	FBgn0003145
FBgn0004054	FBgn0003145
FBgn0000166	FBgn0035267
FBgn0085432	FBgn0000320
FBgn0004862	FBgn0000320
FBgn0002914	FBgn0000320
FBgn0001180	FBgn0033079
FBgn0004870	FBgn0243512
FBgn0011723	FBgn0243512
FBgn0004795	FBgn0032651
FBgn0040318	FBgn0032651
FBgn0029775	FBgn0032651
FBgn0013751	FBgn0032651
FBgn0003117	FBgn0035499
FBgn0001180	FBgn0035499
FBgn0005638	FBgn0035430
FBgn0000577	FBgn0035978
FBgn0000411	FBgn0035978
FBgn0003448	FBgn0035978
FBgn0001325	FBgn0035978
FBgn0003507	FBgn0035978
FBgn0002522	FBgn0259736
FBgn0005638	FBgn0035508
FBgn0005638	FBgn0033874
FBgn0000054	FBgn0029766
FBgn0000210	FBgn0029766
FBgn0005638	FBgn0034159
FBgn0001150	FBgn0034159
FBgn0016917	FBgn0034159
FBgn0001150	FBgn0036316
FBgn0004053	FBgn0036316
FBgn0002522	FBgn0036316
FBgn0000411	FBgn0036316
FBgn0003900	FBgn0036316
FBgn0003448	FBgn0036316
FBgn0001320	FBgn0036316
FBgn0004054	FBgn0036316
FBgn0014143	FBgn0036316
FBgn0000166	FBgn0039774
FBgn0015664	FBgn0035385
FBgn0004050	FBgn0035385
FBgn0011758	FBgn0003141
FBgn0005638	FBgn0037410
FBgn0003870	FBgn0038846
FBgn0030408	FBgn0005779
FBgn0011723	FBgn0005779
FBgn0000099	FBgn0032449
FBgn0004050	FBgn0030469
FBgn0005638	FBgn0085376
FBgn0004053	FBgn0036093
FBgn0004795	FBgn0032229
FBgn0085432	FBgn0038810
FBgn0004859	FBgn0038810
FBgn0004053	FBgn0243514
FBgn0005638	FBgn0039448
FBgn0052532	FBgn0039448
FBgn0004795	FBgn0011481
FBgn0000577	FBgn0037070
FBgn0003448	FBgn0037070
FBgn0000015	FBgn0003360
FBgn0000166	FBgn0003360
FBgn0040318	FBgn0003360
FBgn0000251	FBgn0003360
FBgn0003896	FBgn0003360
FBgn0013751	FBgn0003360
FBgn0005638	FBgn0033271
FBgn0040918	FBgn0033312
FBgn0030058	FBgn0036913
FBgn0001170	FBgn0036913
FBgn0000577	FBgn0004956
FBgn0003900	FBgn0004956
FBgn0001320	FBgn0004956
FBgn0001325	FBgn0004956
FBgn0000577	FBgn0000180
FBgn0003448	FBgn0000180
FBgn0001180	FBgn0000180
FBgn0004050	FBgn0000180
FBgn0003117	FBgn0250861
FBgn0025776	FBgn0040297
FBgn0000577	FBgn0030720
FBgn0003900	FBgn0030720
FBgn0003720	FBgn0030720
FBgn0003567	FBgn0030720
FBgn0002781	FBgn0030720
FBgn0014179	FBgn0020653
FBgn0000015	FBgn0020653
FBgn0000659	FBgn0020653
FBgn0001325	FBgn0020653
FBgn0003507	FBgn0020653
FBgn0025776	FBgn0020653
FBgn0000014	FBgn0020653
FBgn0085448	FBgn0038140
FBgn0004053	FBgn0004143
FBgn0003567	FBgn0031926
FBgn0005638	FBgn0033591
FBgn0004870	FBgn0001218
FBgn0003028	FBgn0001218
FBgn0003870	FBgn0001218
FBgn0005638	FBgn0035875
FBgn0000577	FBgn0027581
FBgn0004054	FBgn0027581
FBgn0000659	FBgn0004108
FBgn0002522	FBgn0004108
FBgn0001320	FBgn0004108
FBgn0001325	FBgn0004108
FBgn0014143	FBgn0063492
FBgn0000015	FBgn0086254
FBgn0000577	FBgn0086254
FBgn0001320	FBgn0086254
FBgn0004110	FBgn0086254
FBgn0025776	FBgn0086254
FBgn0003448	FBgn0026753
FBgn0005638	FBgn0039527
FBgn0031232	FBgn0039527
FBgn0001077	FBgn0003861
FBgn0003145	FBgn0003861
FBgn0003900	FBgn0003861
FBgn0002522	FBgn0087012
FBgn0025776	FBgn0087012
FBgn0000577	FBgn0011227
FBgn0001325	FBgn0011227
FBgn0004837	FBgn0011227
FBgn0011758	FBgn0083976
FBgn0014343	FBgn0001259
FBgn0000411	FBgn0013725
FBgn0001325	FBgn0013725
FBgn0004795	FBgn0032147
FBgn0001150	FBgn0031912
FBgn0000577	FBgn0031912
FBgn0000411	FBgn0031912
FBgn0003900	FBgn0031912
FBgn0001325	FBgn0031912
FBgn0004795	FBgn0031912
FBgn0001150	FBgn0027945
FBgn0004053	FBgn0027945
FBgn0002522	FBgn0027945
FBgn0004795	FBgn0027945
FBgn0004054	FBgn0027945
FBgn0004870	FBgn0001138
FBgn0004795	FBgn0023549
FBgn0038805	FBgn0033093
FBgn0001150	FBgn0032520
FBgn0004053	FBgn0032520
FBgn0000015	FBgn0020249
FBgn0000577	FBgn0020249
FBgn0003117	FBgn0020249
FBgn0000411	FBgn0020249
FBgn0003448	FBgn0020249
FBgn0001325	FBgn0020249
FBgn0003720	FBgn0020249
FBgn0000054	FBgn0044323
FBgn0002914	FBgn0044323
FBgn0015664	FBgn0030040
FBgn0001180	FBgn0030040
FBgn0004795	FBgn0030040
FBgn0004050	FBgn0030040
FBgn0001320	FBgn0053696
FBgn0024321	FBgn0053696
FBgn0035769	FBgn0085448
FBgn0035769	FBgn0030142
FBgn0015664	FBgn0032981
FBgn0016917	FBgn0032981
FBgn0000411	FBgn0035235
FBgn0001320	FBgn0035235
FBgn0003507	FBgn0035235
FBgn0003900	FBgn0004047
FBgn0011723	FBgn0004047
FBgn0000577	FBgn0020368
FBgn0000577	FBgn0010217
FBgn0001320	FBgn0010217
FBgn0001180	FBgn0010217
FBgn0000611	FBgn0000228
FBgn0000015	FBgn0033391
FBgn0003448	FBgn0033391
FBgn0014143	FBgn0033391
FBgn0005638	FBgn0003499
FBgn0001180	FBgn0003499
FBgn0001150	FBgn0035083
FBgn0000251	FBgn0026384
FBgn0034821	FBgn0026384
FBgn0085424	FBgn0034645
FBgn0025776	FBgn0034645
FBgn0005638	FBgn0030598
FBgn0005638	FBgn0085411
FBgn0005638	FBgn0010611
FBgn0001150	FBgn0010611
FBgn0000577	FBgn0010611
FBgn0025334	FBgn0010611
FBgn0016917	FBgn0010611
FBgn0002914	FBgn0051374
FBgn0004053	FBgn0028419
FBgn0004054	FBgn0028419
FBgn0000659	FBgn0023520
FBgn0003448	FBgn0010591
FBgn0004053	FBgn0031701
FBgn0003267	FBgn0031701
FBgn0001180	FBgn0001258
FBgn0004795	FBgn0001258
FBgn0000015	FBgn0032222
FBgn0000099	FBgn0032222
FBgn0000606	FBgn0037162
FBgn0004110	FBgn0020312
FBgn0025776	FBgn0020312
FBgn0004870	FBgn0004652
FBgn0002023	FBgn0004652
FBgn0085448	FBgn0004652
FBgn0015524	FBgn0004652
FBgn0014143	FBgn0051661
FBgn0003944	FBgn0003979
FBgn0002023	FBgn0028925
FBgn0005638	FBgn0001083
FBgn0040318	FBgn0001083
FBgn0003448	FBgn0039635
FBgn0003720	FBgn0039635
FBgn0014179	FBgn0030674
FBgn0000054	FBgn0027571
FBgn0029775	FBgn0027571
FBgn0005638	FBgn0052036
FBgn0003567	FBgn0052036
FBgn0000054	FBgn0028704
FBgn0003870	FBgn0028704
FBgn0000166	FBgn0028331
FBgn0004870	FBgn0050183
FBgn0002023	FBgn0050183
FBgn0002914	FBgn0050183
FBgn0015524	FBgn0033469
FBgn0005638	FBgn0259247
FBgn0004870	FBgn0026634
FBgn0002023	FBgn0026634
FBgn0014143	FBgn0032195
FBgn0002023	FBgn0034085
FBgn0005638	FBgn0032394
FBgn0016917	FBgn0032394
FBgn0014179	FBgn0036927
FBgn0003145	FBgn0085408
FBgn0025776	FBgn0085408
FBgn0003986	FBgn0085408
FBgn0001150	FBgn0029123
FBgn0003900	FBgn0029123
FBgn0001325	FBgn0029123
FBgn0003117	FBgn0038953
FBgn0005638	FBgn0034530
FBgn0014343	FBgn0000542
FBgn0001981	FBgn0000542
FBgn0005638	FBgn0038967
FBgn0004870	FBgn0032180
FBgn0003870	FBgn0032180
FBgn0000015	FBgn0051793
FBgn0000659	FBgn0051793
FBgn0001325	FBgn0024371
FBgn0085448	FBgn0024371
FBgn0001150	FBgn0032491
FBgn0004870	FBgn0020309
FBgn0000606	FBgn0020309
FBgn0014343	FBgn0020309
FBgn0002914	FBgn0051291
FBgn0000577	FBgn0038924
FBgn0003900	FBgn0038924
FBgn0001325	FBgn0038924
FBgn0001180	FBgn0032872
FBgn0000659	FBgn0033661
FBgn0002914	FBgn0033661
FBgn0000577	FBgn0003512
FBgn0001180	FBgn0003512
FBgn0003896	FBgn0031294
FBgn0000210	FBgn0034639
FBgn0086680	FBgn0032886
FBgn0001325	FBgn0035039
FBgn0004862	FBgn0035039
FBgn0004053	FBgn0014455
FBgn0003900	FBgn0014455
FBgn0004795	FBgn0014455
FBgn0028996	FBgn0039798
FBgn0001222	FBgn0030777
FBgn0015664	FBgn0031653
FBgn0003870	FBgn0031653
FBgn0000157	FBgn0031674
FBgn0000577	FBgn0036335
FBgn0003117	FBgn0036335
FBgn0001180	FBgn0036335
FBgn0004795	FBgn0036335
FBgn0085424	FBgn0036335
FBgn0001180	FBgn0037263
FBgn0260632	FBgn0086359
FBgn0002914	FBgn0031047
FBgn0003567	FBgn0001203
FBgn0000577	FBgn0031190
FBgn0000439	FBgn0031190
FBgn0000576	FBgn0031190
FBgn0000577	FBgn0034569
FBgn0001180	FBgn0034569
FBgn0000054	FBgn0035587
FBgn0004053	FBgn0035563
FBgn0003720	FBgn0035563
FBgn0000611	FBgn0013746
FBgn0000577	FBgn0052412
FBgn0000411	FBgn0052412
FBgn0001320	FBgn0052412
FBgn0003117	FBgn0019890
FBgn0000411	FBgn0019890
FBgn0003900	FBgn0019890
FBgn0001325	FBgn0019890
FBgn0001180	FBgn0039580
FBgn0004050	FBgn0039580
FBgn0004795	FBgn0038321
FBgn0013751	FBgn0040796
FBgn0003870	FBgn0034355
FBgn0000611	FBgn0034000
FBgn0000606	FBgn0026144
FBgn0004053	FBgn0026144
FBgn0003720	FBgn0026144
FBgn0003117	FBgn0050080
FBgn0015664	FBgn0034750
FBgn0001180	FBgn0034750
FBgn0004795	FBgn0034750
FBgn0005638	FBgn0030592
FBgn0030408	FBgn0259166
FBgn0051481	FBgn0038814
FBgn0025776	FBgn0014342
FBgn0000577	FBgn0053505
FBgn0001325	FBgn0053505
FBgn0011723	FBgn0053505
FBgn0004870	FBgn0003716
FBgn0000659	FBgn0003716
FBgn0003448	FBgn0003716
FBgn0003870	FBgn0003716
FBgn0004859	FBgn0003716
FBgn0085448	FBgn0003716
FBgn0005638	FBgn0039795
FBgn0003448	FBgn0020887
FBgn0025776	FBgn0020887
FBgn0000606	FBgn0033280
FBgn0004054	FBgn0038602
FBgn0011723	FBgn0030791
FBgn0000577	FBgn0086355
FBgn0000411	FBgn0086355
FBgn0003900	FBgn0086355
FBgn0001320	FBgn0086355
FBgn0004110	FBgn0086355
FBgn0085424	FBgn0086355
FBgn0004837	FBgn0050271
FBgn0001180	FBgn0024227
FBgn0003567	FBgn0024227
FBgn0004050	FBgn0024227
FBgn0011766	FBgn0024227
FBgn0000015	FBgn0036839
FBgn0005638	FBgn0027570
FBgn0001180	FBgn0027570
FBgn0004795	FBgn0036818
FBgn0004053	FBgn0035570
FBgn0002023	FBgn0004888
FBgn0025776	FBgn0004888
FBgn0000157	FBgn0003187
FBgn0000054	FBgn0051719
FBgn0004110	FBgn0026089
FBgn0001222	FBgn0015035
FBgn0005638	FBgn0037044
FBgn0015664	FBgn0003748
FBgn0000054	FBgn0003748
FBgn0003567	FBgn0003748
FBgn0002781	FBgn0003748
FBgn0000576	FBgn0003748
FBgn0004870	FBgn0031268
FBgn0003870	FBgn0031268
FBgn0005638	FBgn0026077
FBgn0001180	FBgn0026077
FBgn0086680	FBgn0033917
FBgn0030408	FBgn0033885
FBgn0000577	FBgn0042206
FBgn0003448	FBgn0042206
FBgn0001180	FBgn0042206
FBgn0003507	FBgn0042206
FBgn0003720	FBgn0042206
FBgn0005638	FBgn0031821
FBgn0004053	FBgn0033871
FBgn0004054	FBgn0033871
FBgn0000015	FBgn0001320
FBgn0000411	FBgn0001320
FBgn0003448	FBgn0001320
FBgn0001325	FBgn0001320
FBgn0003720	FBgn0001320
FBgn0004053	FBgn0013755
FBgn0000577	FBgn0038134
FBgn0003117	FBgn0038134
FBgn0001325	FBgn0016975
FBgn0000054	FBgn0016975
FBgn0000015	FBgn0034173
FBgn0000577	FBgn0034173
FBgn0002985	FBgn0034173
FBgn0002781	FBgn0037128
FBgn0000576	FBgn0037128
FBgn0002522	FBgn0039797
FBgn0000439	FBgn0039797
FBgn0000577	FBgn0001091
FBgn0001325	FBgn0001091
FBgn0003720	FBgn0001091
FBgn0000157	FBgn0035825
FBgn0000577	FBgn0052528
FBgn0000411	FBgn0052528
FBgn0000210	FBgn0051530
FBgn0001150	FBgn0259146
FBgn0000577	FBgn0038057
FBgn0015524	FBgn0014396
FBgn0052105	FBgn0014396
FBgn0015524	FBgn0037473
FBgn0001180	FBgn0032635
FBgn0000611	FBgn0032635
FBgn0085424	FBgn0034307
FBgn0001077	FBgn0033483
FBgn0002522	FBgn0033483
FBgn0003145	FBgn0033483
FBgn0003900	FBgn0033483
FBgn0011723	FBgn0033483
FBgn0000439	FBgn0033483
FBgn0000411	FBgn0028523
FBgn0003448	FBgn0028523
FBgn0085424	FBgn0028523
FBgn0011723	FBgn0003986
FBgn0011701	FBgn0033725
FBgn0001320	FBgn0039039
FBgn0085448	FBgn0036987
FBgn0004795	FBgn0000504
FBgn0002521	FBgn0000504
FBgn0004795	FBgn0032022
FBgn0004795	FBgn0032452
FBgn0000659	FBgn0033109
FBgn0005638	FBgn0035539
FBgn0040318	FBgn0035539
FBgn0004837	FBgn0034289
FBgn0000054	FBgn0040609
FBgn0003567	FBgn0030824
FBgn0001180	FBgn0038535
FBgn0003567	FBgn0038535
FBgn0004050	FBgn0038535
FBgn0003511	FBgn0038535
FBgn0005638	FBgn0031467
FBgn0000577	FBgn0027873
FBgn0004795	FBgn0027873
FBgn0004050	FBgn0027873
FBgn0004054	FBgn0010401
FBgn0014179	FBgn0004145
FBgn0004870	FBgn0040390
FBgn0011766	FBgn0027499
FBgn0003567	FBgn0040324
FBgn0000210	FBgn0040324
FBgn0016917	FBgn0040324
FBgn0000099	FBgn0039782
FBgn0001180	FBgn0034135
FBgn0016917	FBgn0027504
FBgn0000577	FBgn0016693
FBgn0004054	FBgn0016693
FBgn0002914	FBgn0034434
FBgn0002522	FBgn0038181
FBgn0015664	FBgn0038181
FBgn0001325	FBgn0038181
FBgn0004053	FBgn0032335
FBgn0003720	FBgn0032335
FBgn0052105	FBgn0037143
FBgn0000099	FBgn0041150
FBgn0003345	FBgn0041150
FBgn0034821	FBgn0038958
FBgn0000061	FBgn0038592
FBgn0005638	FBgn0024897
FBgn0016917	FBgn0024897
FBgn0011758	FBgn0000492
FBgn0000529	FBgn0000492
FBgn0002522	FBgn0015298
FBgn0001325	FBgn0015298
FBgn0011723	FBgn0015298
FBgn0000054	FBgn0051475
FBgn0014179	FBgn0031250
FBgn0000054	FBgn0032741
FBgn0011723	FBgn0002778
FBgn0019650	FBgn0002778
FBgn0001222	FBgn0039239
FBgn0000054	FBgn0039239
FBgn0003567	FBgn0039239
FBgn0004050	FBgn0039239
FBgn0002522	FBgn0035670
FBgn0002781	FBgn0035670
FBgn0011656	FBgn0026208
FBgn0085424	FBgn0004428
FBgn0003870	FBgn0004428
FBgn0001180	FBgn0040368
FBgn0020617	FBgn0040368
FBgn0000015	FBgn0000071
FBgn0001320	FBgn0000071
FBgn0001325	FBgn0000071
FBgn0004110	FBgn0000071
FBgn0003507	FBgn0000071
FBgn0085424	FBgn0000071
FBgn0000606	FBgn0031730
FBgn0003117	FBgn0039219
FBgn0000015	FBgn0027108
FBgn0002985	FBgn0027108
FBgn0004053	FBgn0003068
FBgn0000439	FBgn0003068
FBgn0004837	FBgn0003068
FBgn0000659	FBgn0085432
FBgn0003117	FBgn0085432
FBgn0014343	FBgn0040397
FBgn0000099	FBgn0037601
FBgn0000606	FBgn0033283
FBgn0001077	FBgn0004868
FBgn0011723	FBgn0004868
FBgn0004870	FBgn0037436
FBgn0035769	FBgn0038341
FBgn0000577	FBgn0039637
FBgn0004110	FBgn0039637
FBgn0011701	FBgn0039451
FBgn0015664	FBgn0051992
FBgn0003567	FBgn0051992
FBgn0016917	FBgn0051992
FBgn0000577	FBgn0037305
FBgn0001325	FBgn0037305
FBgn0003720	FBgn0037305
FBgn0000210	FBgn0035696
FBgn0000577	FBgn0036503
FBgn0001180	FBgn0036503
FBgn0005638	FBgn0020389
FBgn0030408	FBgn0020389
FBgn0040318	FBgn0020389
FBgn0003870	FBgn0039273
FBgn0000157	FBgn0040786
FBgn0001180	FBgn0003346
FBgn0004795	FBgn0003346
FBgn0001222	FBgn0030001
FBgn0003567	FBgn0039654
FBgn0002781	FBgn0039654
FBgn0015664	FBgn0003511
FBgn0001180	FBgn0003511
FBgn0004795	FBgn0003511
FBgn0003430	FBgn0052255
FBgn0003117	FBgn0037146
FBgn0001180	FBgn0037146
FBgn0004795	FBgn0037146
FBgn0004050	FBgn0037146
FBgn0004870	FBgn0003870
FBgn0014343	FBgn0003870
FBgn0000054	FBgn0003870
FBgn0015524	FBgn0038695
FBgn0000157	FBgn0038142
FBgn0014143	FBgn0038142
FBgn0002914	FBgn0025633
FBgn0040318	FBgn0000448
FBgn0086680	FBgn0000448
FBgn0013751	FBgn0000448
FBgn0000054	FBgn0027790
FBgn0004862	FBgn0040715
FBgn0004053	FBgn0050464
FBgn0014179	FBgn0053099
FBgn0002023	FBgn0053099
FBgn0000577	FBgn0029783
FBgn0001180	FBgn0029783
FBgn0001180	FBgn0039250
FBgn0051481	FBgn0032338
FBgn0004795	FBgn0034646
FBgn0004870	FBgn0027342
FBgn0000576	FBgn0035887
FBgn0003900	FBgn0031992
FBgn0003720	FBgn0031992
FBgn0000015	FBgn0052473
FBgn0000659	FBgn0052473
FBgn0003117	FBgn0052473
FBgn0003448	FBgn0052473
FBgn0025776	FBgn0052473
FBgn0000210	FBgn0031815
FBgn0000577	FBgn0037432
FBgn0005638	FBgn0034928
FBgn0000611	FBgn0030028
FBgn0003511	FBgn0030028
FBgn0002914	FBgn0003132
FBgn0004050	FBgn0003132
FBgn0000659	FBgn0035515
FBgn0003448	FBgn0035515
FBgn0015664	FBgn0035094
FBgn0001180	FBgn0035094
FBgn0004050	FBgn0035094
FBgn0000411	FBgn0260747
FBgn0003448	FBgn0260747
FBgn0001320	FBgn0260747
FBgn0001325	FBgn0260747
FBgn0085424	FBgn0260747
FBgn0000577	FBgn0030478
FBgn0003900	FBgn0030478
FBgn0001320	FBgn0030478
FBgn0001325	FBgn0030478
FBgn0003720	FBgn0030478
FBgn0002781	FBgn0030478
FBgn0029775	FBgn0030478
FBgn0000411	FBgn0003463
FBgn0001320	FBgn0003463
FBgn0000577	FBgn0039830
FBgn0003448	FBgn0039830
FBgn0001180	FBgn0039830
FBgn0001325	FBgn0039830
FBgn0025776	FBgn0039830
FBgn0004050	FBgn0039830
FBgn0002985	FBgn0028373
FBgn0000606	FBgn0032868
FBgn0003345	FBgn0032868
FBgn0001077	FBgn0085420
FBgn0030408	FBgn0085420
FBgn0003117	FBgn0036480
FBgn0005638	FBgn0032362
FBgn0000576	FBgn0034819
FBgn0085424	FBgn0033402
FBgn0025776	FBgn0033402
FBgn0031232	FBgn0029573
FBgn0000054	FBgn0061359
FBgn0000411	FBgn0085424
FBgn0003900	FBgn0085424
FBgn0003448	FBgn0085424
FBgn0001180	FBgn0085424
FBgn0001325	FBgn0085424
FBgn0004110	FBgn0085424
FBgn0002985	FBgn0085424
FBgn0000251	FBgn0034097
FBgn0003896	FBgn0034097
FBgn0020617	FBgn0050178
FBgn0000577	FBgn0027610
FBgn0004050	FBgn0027610
FBgn0000015	FBgn0011661
FBgn0000577	FBgn0011661
FBgn0000411	FBgn0011661
FBgn0001325	FBgn0011661
FBgn0011723	FBgn0011661
FBgn0004110	FBgn0011661
FBgn0004054	FBgn0011661
FBgn0003870	FBgn0005658
FBgn0001150	FBgn0086904
FBgn0000606	FBgn0086904
FBgn0004053	FBgn0086904
FBgn0003720	FBgn0086904
FBgn0000166	FBgn0035980
FBgn0005638	FBgn0033042
FBgn0004053	FBgn0031295
FBgn0030408	FBgn0031295
FBgn0000606	FBgn0035259
FBgn0000411	FBgn0053506
FBgn0029775	FBgn0053208
FBgn0000577	FBgn0037913
FBgn0013751	FBgn0010453
FBgn0015664	FBgn0036984
FBgn0003567	FBgn0036984
FBgn0000210	FBgn0036984
FBgn0003944	FBgn0002937
FBgn0003896	FBgn0038354
FBgn0000411	FBgn0031505
FBgn0000015	FBgn0037912
FBgn0000577	FBgn0037912
FBgn0003900	FBgn0037912
FBgn0001320	FBgn0037912
FBgn0001180	FBgn0037912
FBgn0001325	FBgn0037912
FBgn0004110	FBgn0037912
FBgn0002985	FBgn0037912
FBgn0001320	FBgn0003313
FBgn0085432	FBgn0003313
FBgn0011656	FBgn0032522
FBgn0000577	FBgn0011300
FBgn0085432	FBgn0011300
FBgn0000210	FBgn0011300
FBgn0000286	FBgn0030805
FBgn0003448	FBgn0019947
FBgn0004795	FBgn0019947
FBgn0001077	FBgn0035849
FBgn0051481	FBgn0035849
FBgn0004795	FBgn0026361
FBgn0003900	FBgn0030418
FBgn0005638	FBgn0030459
FBgn0004053	FBgn0031393
FBgn0000577	FBgn0034618
FBgn0003448	FBgn0034618
FBgn0001325	FBgn0034618
FBgn0085424	FBgn0034618
FBgn0015664	FBgn0035817
FBgn0003870	FBgn0035817
FBgn0000233	FBgn0027842
FBgn0001078	FBgn0027842
FBgn0000577	FBgn0031263
FBgn0003900	FBgn0031263
FBgn0001325	FBgn0031263
FBgn0000577	FBgn0031977
FBgn0001180	FBgn0031977
FBgn0001180	FBgn0028424
FBgn0029775	FBgn0030796
FBgn0001170	FBgn0030796
FBgn0028996	FBgn0030796
FBgn0000061	FBgn0030796
FBgn0028386	FBgn0032836
FBgn0004862	FBgn0038387
FBgn0000015	FBgn0036760
FBgn0000577	FBgn0036760
FBgn0000411	FBgn0036760
FBgn0003448	FBgn0036760
FBgn0003720	FBgn0036760
FBgn0000157	FBgn0033650
FBgn0004053	FBgn0030704
FBgn0005638	FBgn0037225
FBgn0052532	FBgn0037225
FBgn0005638	FBgn0030980
FBgn0002781	FBgn0034783
FBgn0004837	FBgn0034783
FBgn0005638	FBgn0050115
FBgn0052532	FBgn0027605
FBgn0085432	FBgn0035142
FBgn0001981	FBgn0035142
FBgn0004870	FBgn0030282
FBgn0002781	FBgn0028544
FBgn0034520	FBgn0038045
FBgn0000577	FBgn0030666
FBgn0001180	FBgn0030666
FBgn0004870	FBgn0085447
FBgn0000606	FBgn0085447
FBgn0001077	FBgn0085447
FBgn0001320	FBgn0085447
FBgn0004054	FBgn0085447
FBgn0040918	FBgn0085447
FBgn0000659	FBgn0038740
FBgn0004859	FBgn0038740
FBgn0005638	FBgn0033734
FBgn0001150	FBgn0033734
FBgn0004870	FBgn0035260
FBgn0014179	FBgn0086910
FBgn0025776	FBgn0086910
FBgn0001320	FBgn0028789
FBgn0001325	FBgn0028789
FBgn0003870	FBgn0037181
FBgn0003567	FBgn0037181
FBgn0003345	FBgn0004893
FBgn0004795	FBgn0039767
FBgn0003900	FBgn0003507
FBgn0001325	FBgn0003507
FBgn0003300	FBgn0003507
FBgn0000577	FBgn0000411
FBgn0001320	FBgn0000411
FBgn0001325	FBgn0000411
FBgn0003720	FBgn0000411
FBgn0002985	FBgn0000411
FBgn0002522	FBgn0034140
FBgn0002781	FBgn0034140
FBgn0000015	FBgn0000409
FBgn0004110	FBgn0000409
FBgn0025776	FBgn0000409
FBgn0000439	FBgn0036936
FBgn0005638	FBgn0038903
FBgn0001180	FBgn0260390
FBgn0004795	FBgn0035675
FBgn0015664	FBgn0259785
FBgn0001180	FBgn0259785
FBgn0003567	FBgn0259785
FBgn0003145	FBgn0034923
FBgn0003900	FBgn0034923
FBgn0003117	FBgn0032298
FBgn0001320	FBgn0032298
FBgn0003507	FBgn0032298
FBgn0003448	FBgn0004009
FBgn0004110	FBgn0004009
FBgn0025776	FBgn0004009
FBgn0014143	FBgn0029751
FBgn0014343	FBgn0033068
FBgn0003720	FBgn0033068
FBgn0000577	FBgn0029975
FBgn0003117	FBgn0029975
FBgn0000157	FBgn0029975
FBgn0001180	FBgn0029975
FBgn0025776	FBgn0029975
FBgn0003339	FBgn0034399
FBgn0004053	FBgn0037501
FBgn0026411	FBgn0037501
FBgn0004837	FBgn0036929
FBgn0004854	FBgn0035699
FBgn0005638	FBgn0038642
FBgn0004795	FBgn0038642
FBgn0052532	FBgn0038642
FBgn0002914	FBgn0038609
FBgn0016917	FBgn0033186
FBgn0085432	FBgn0042187
FBgn0004795	FBgn0010256
FBgn0000015	FBgn0000579
FBgn0000577	FBgn0000579
FBgn0000411	FBgn0000579
FBgn0001320	FBgn0000579
FBgn0004110	FBgn0000579
FBgn0085424	FBgn0000579
FBgn0001320	FBgn0043791
FBgn0014343	FBgn0043791
FBgn0001325	FBgn0000449
FBgn0085424	FBgn0000449
FBgn0003870	FBgn0037347
FBgn0003345	FBgn0037347
FBgn0004870	FBgn0038834
FBgn0003870	FBgn0039760
FBgn0003117	FBgn0023507
FBgn0004050	FBgn0023507
FBgn0011723	FBgn0015229
FBgn0003870	FBgn0033674
FBgn0000233	FBgn0037042
FBgn0000014	FBgn0086736
FBgn0034520	FBgn0031903
FBgn0004870	FBgn0031082
FBgn0015664	FBgn0038471
FBgn0001180	FBgn0038471
FBgn0003567	FBgn0038471
FBgn0004050	FBgn0033756
FBgn0085432	FBgn0003731
FBgn0004859	FBgn0003731
FBgn0015664	FBgn0038476
FBgn0001180	FBgn0038476
FBgn0003567	FBgn0038476
FBgn0002781	FBgn0034295
FBgn0004870	FBgn0039659
FBgn0005638	FBgn0030590
FBgn0016917	FBgn0030590
FBgn0000054	FBgn0029896
FBgn0003028	FBgn0029896
FBgn0003567	FBgn0029896
FBgn0014143	FBgn0039909
FBgn0004870	FBgn0035481
FBgn0031232	FBgn0035679
FBgn0000577	FBgn0005671
FBgn0001325	FBgn0005671
FBgn0004110	FBgn0005671
FBgn0003507	FBgn0005671
FBgn0011723	FBgn0010621
FBgn0003448	FBgn0038983
FBgn0003567	FBgn0038983
FBgn0002781	FBgn0038983
FBgn0001180	FBgn0011823
FBgn0004050	FBgn0011823
FBgn0001180	FBgn0040395
FBgn0004050	FBgn0040395
FBgn0014179	FBgn0026438
FBgn0014343	FBgn0026438
FBgn0029775	FBgn0026438
FBgn0002781	FBgn0036949
FBgn0002522	FBgn0020307
FBgn0000411	FBgn0020307
FBgn0003448	FBgn0020307
FBgn0001320	FBgn0020307
FBgn0003567	FBgn0036599
FBgn0052105	FBgn0038368
FBgn0014143	FBgn0259214
FBgn0034520	FBgn0034120
FBgn0011723	FBgn0036673
FBgn0035769	FBgn0030364
FBgn0000611	FBgn0004919
FBgn0000606	FBgn0000319
FBgn0000659	FBgn0000319
FBgn0014343	FBgn0000319
FBgn0000606	FBgn0050044
FBgn0000577	FBgn0029849
FBgn0003448	FBgn0029849
FBgn0001325	FBgn0029849
FBgn0002522	FBgn0035648
FBgn0003145	FBgn0035648
FBgn0005638	FBgn0034565
FBgn0004870	FBgn0011742
FBgn0003028	FBgn0011742
FBgn0015524	FBgn0011742
FBgn0003117	FBgn0031070
FBgn0085424	FBgn0031070
FBgn0001180	FBgn0034879
FBgn0004050	FBgn0034879
FBgn0000411	FBgn0033855
FBgn0005638	FBgn0030338
FBgn0004053	FBgn0013442
FBgn0001180	FBgn0004057
FBgn0003511	FBgn0004057
FBgn0004053	FBgn0064119
FBgn0000157	FBgn0064119
FBgn0004054	FBgn0064119
FBgn0004053	FBgn0035964
FBgn0000577	FBgn0035964
FBgn0003117	FBgn0035964
FBgn0004054	FBgn0035964
FBgn0003117	FBgn0034437
FBgn0004050	FBgn0034437
FBgn0002914	FBgn0034223
FBgn0000099	FBgn0038946
FBgn0014343	FBgn0033751
FBgn0004870	FBgn0030766
FBgn0000659	FBgn0030766
FBgn0014343	FBgn0030766
FBgn0001150	FBgn0030433
FBgn0000577	FBgn0030433
FBgn0025334	FBgn0030433
FBgn0000015	FBgn0019650
FBgn0000659	FBgn0019650
FBgn0015664	FBgn0039128
FBgn0001180	FBgn0039128
FBgn0015524	FBgn0033204
FBgn0086680	FBgn0036663
FBgn0052532	FBgn0033828
FBgn0000015	FBgn0034523
FBgn0000411	FBgn0034523
FBgn0000577	FBgn0031418
FBgn0001180	FBgn0031418
FBgn0000054	FBgn0030151
FBgn0003870	FBgn0030151
FBgn0005638	FBgn0250839
FBgn0038805	FBgn0033550
FBgn0000054	FBgn0037140
FBgn0000210	FBgn0037140
FBgn0004795	FBgn0038202
FBgn0001320	FBgn0035198
FBgn0004870	FBgn0010339
FBgn0003870	FBgn0010339
FBgn0030058	FBgn0033763
FBgn0002522	FBgn0034247
FBgn0013799	FBgn0034247
FBgn0035769	FBgn0034976
FBgn0004837	FBgn0037655
FBgn0000606	FBgn0026059
FBgn0085432	FBgn0026059
FBgn0000251	FBgn0026059
FBgn0005638	FBgn0000363
FBgn0260632	FBgn0000363
FBgn0002914	FBgn0013955
FBgn0001077	FBgn0038665
FBgn0011723	FBgn0038665
FBgn0004870	FBgn0083992
FBgn0000606	FBgn0083992
FBgn0011758	FBgn0083992
FBgn0003028	FBgn0039714
FBgn0004870	FBgn0010226
FBgn0000606	FBgn0010226
FBgn0003870	FBgn0010226
FBgn0000251	FBgn0010226
FBgn0011758	FBgn0036056
FBgn0000251	FBgn0033627
FBgn0001325	FBgn0027547
FBgn0001180	FBgn0033845
FBgn0003117	FBgn0002567
FBgn0003507	FBgn0002567
FBgn0000210	FBgn0036015
FBgn0005638	FBgn0034974
FBgn0004795	FBgn0034974
FBgn0001320	FBgn0003448
FBgn0001150	FBgn0031092
FBgn0001320	FBgn0031092
FBgn0001325	FBgn0031092
FBgn0003448	FBgn0032681
FBgn0000054	FBgn0033728
FBgn0004837	FBgn0033728
FBgn0004050	FBgn0033728
FBgn0003145	FBgn0030759
FBgn0002522	FBgn0004516
FBgn0015664	FBgn0004516
FBgn0000439	FBgn0004516
FBgn0015524	FBgn0004516
FBgn0015602	FBgn0004516
FBgn0001180	FBgn0024734
FBgn0016917	FBgn0024734
FBgn0000054	FBgn0061360
FBgn0002914	FBgn0035194
FBgn0005638	FBgn0001321
FBgn0004795	FBgn0001321
FBgn0004795	FBgn0038402
FBgn0001170	FBgn0038402
FBgn0038852	FBgn0038402
FBgn0002522	FBgn0031883
FBgn0001180	FBgn0031883
FBgn0004795	FBgn0031883
FBgn0000054	FBgn0031883
FBgn0003028	FBgn0031883
FBgn0013263	FBgn0031883
FBgn0004050	FBgn0031883
FBgn0003511	FBgn0031883
FBgn0011723	FBgn0039209
FBgn0035769	FBgn0027936
FBgn0004795	FBgn0031893
FBgn0086680	FBgn0031893
FBgn0002914	FBgn0035755
FBgn0001150	FBgn0021795
FBgn0004053	FBgn0021795
FBgn0004870	FBgn0025382
FBgn0011758	FBgn0025382
FBgn0000015	FBgn0037138
FBgn0000577	FBgn0037138
FBgn0003117	FBgn0037138
FBgn0000411	FBgn0037138
FBgn0004110	FBgn0037138
FBgn0003507	FBgn0037138
FBgn0004859	FBgn0022787
FBgn0014179	FBgn0053113
FBgn0001325	FBgn0053113
FBgn0029775	FBgn0053113
FBgn0000577	FBgn0034430
FBgn0001180	FBgn0034430
FBgn0004795	FBgn0034430
FBgn0015602	FBgn0034430
FBgn0015664	FBgn0086129
FBgn0003567	FBgn0086129
FBgn0015602	FBgn0086129
FBgn0003896	FBgn0021847
FBgn0003117	FBgn0027552
FBgn0003448	FBgn0028402
FBgn0000411	FBgn0085451
FBgn0003448	FBgn0085451
FBgn0001320	FBgn0085451
FBgn0015664	FBgn0027617
FBgn0001180	FBgn0027617
FBgn0004795	FBgn0027617
FBgn0004053	FBgn0029997
FBgn0003145	FBgn0035409
FBgn0038805	FBgn0031791
FBgn0003345	FBgn0027093
FBgn0002914	FBgn0001983
FBgn0000099	FBgn0035871
FBgn0085432	FBgn0035871
FBgn0025776	FBgn0085407
FBgn0003117	FBgn0020304
FBgn0003448	FBgn0020304
FBgn0004110	FBgn0020304
FBgn0025776	FBgn0020304
FBgn0000659	FBgn0017453
FBgn0086680	FBgn0015239
FBgn0002023	FBgn0033826
FBgn0014949	FBgn0033826
FBgn0001150	FBgn0001280
FBgn0004795	FBgn0001280
FBgn0000210	FBgn0040351
FBgn0000054	FBgn0032129
FBgn0003567	FBgn0032129
FBgn0000157	FBgn0037944
FBgn0011723	FBgn0037944
FBgn0014179	FBgn0028325
FBgn0000577	FBgn0028325
FBgn0003117	FBgn0028325
FBgn0001320	FBgn0028325
FBgn0003720	FBgn0028325
FBgn0004795	FBgn0011695
FBgn0003448	FBgn0035936
FBgn0001325	FBgn0035936
FBgn0002522	FBgn0033932
FBgn0004050	FBgn0033932
FBgn0003448	FBgn0052650
FBgn0000157	FBgn0031344
FBgn0004795	FBgn0031344
FBgn0004053	FBgn0037778
FBgn0003145	FBgn0037778
FBgn0030408	FBgn0031313
FBgn0040318	FBgn0031313
FBgn0015602	FBgn0034605
FBgn0260632	FBgn0037275
FBgn0002522	FBgn0038734
FBgn0004795	FBgn0038734
FBgn0003028	FBgn0034081
FBgn0029775	FBgn0035543
FBgn0004870	FBgn0004901
FBgn0014179	FBgn0004901
FBgn0029775	FBgn0036003
FBgn0003567	FBgn0011760
FBgn0011766	FBgn0011760
FBgn0003448	FBgn0034795
FBgn0001325	FBgn0034795
FBgn0001180	FBgn0034726
FBgn0085448	FBgn0011701
FBgn0011656	FBgn0027608
FBgn0000492	FBgn0032957
FBgn0001180	FBgn0030688
FBgn0004050	FBgn0030688
FBgn0034821	FBgn0030688
FBgn0026411	FBgn0034284
FBgn0004870	FBgn0033593
FBgn0000577	FBgn0036762
FBgn0001325	FBgn0036762
FBgn0004054	FBgn0036762
FBgn0004050	FBgn0036762
FBgn0004110	FBgn0033717
FBgn0004870	FBgn0037387
FBgn0002522	FBgn0037387
FBgn0000054	FBgn0037387
FBgn0003870	FBgn0037387
FBgn0000210	FBgn0037387
FBgn0000054	FBgn0038130
FBgn0003567	FBgn0038130
FBgn0013263	FBgn0038130
FBgn0000576	FBgn0032684
FBgn0003430	FBgn0032684
FBgn0003028	FBgn0030863
FBgn0015664	FBgn0039233
FBgn0004795	FBgn0039233
FBgn0038805	FBgn0000477
FBgn0001180	FBgn0037228
FBgn0004053	FBgn0038051
FBgn0011656	FBgn0038051
FBgn0004795	FBgn0036109
FBgn0003448	FBgn0053555
FBgn0000166	FBgn0260855
FBgn0000054	FBgn0005664
FBgn0000251	FBgn0003975
FBgn0002914	FBgn0003975
FBgn0003986	FBgn0023530
FBgn0003117	FBgn0002629
FBgn0001180	FBgn0002629
FBgn0001325	FBgn0002629
FBgn0000210	FBgn0030624
FBgn0002522	FBgn0051233
FBgn0002781	FBgn0051233
FBgn0000576	FBgn0051233
FBgn0003117	FBgn0020235
FBgn0000411	FBgn0020235
FBgn0003448	FBgn0020235
FBgn0001180	FBgn0020235
FBgn0000577	FBgn0037581
FBgn0001180	FBgn0037581
FBgn0002522	FBgn0260799
FBgn0015664	FBgn0260799
FBgn0013263	FBgn0260799
FBgn0001180	FBgn0032864
FBgn0004050	FBgn0023479
FBgn0014343	FBgn0031135
FBgn0005638	FBgn0032382
FBgn0000099	FBgn0032382
FBgn0003720	FBgn0035591
FBgn0000606	FBgn0030613
FBgn0000577	FBgn0010038
FBgn0001180	FBgn0010038
FBgn0001325	FBgn0010038
FBgn0004110	FBgn0010038
FBgn0003720	FBgn0010038
FBgn0002522	FBgn0010333
FBgn0000439	FBgn0010333
FBgn0000577	FBgn0032489
FBgn0001325	FBgn0032489
FBgn0003720	FBgn0032489
FBgn0000577	FBgn0026713
FBgn0003900	FBgn0026713
FBgn0003720	FBgn0026713
FBgn0000577	FBgn0085412
FBgn0002985	FBgn0085412
FBgn0004870	FBgn0038000
FBgn0000251	FBgn0004456
FBgn0004053	FBgn0033639
FBgn0000061	FBgn0037964
FBgn0001180	FBgn0032016
FBgn0003567	FBgn0032016
FBgn0051481	FBgn0031374
FBgn0008646	FBgn0031374
FBgn0003028	FBgn0032666
FBgn0000577	FBgn0050372
FBgn0004870	FBgn0003366
FBgn0085448	FBgn0003366
FBgn0015524	FBgn0003366
FBgn0004050	FBgn0032075
FBgn0003870	FBgn0085394
FBgn0015524	FBgn0026741
FBgn0001269	FBgn0026741
FBgn0003870	FBgn0000715
FBgn0004053	FBgn0083962
FBgn0000577	FBgn0000056
FBgn0001180	FBgn0000056
FBgn0003567	FBgn0000056
FBgn0000166	FBgn0037057
FBgn0002781	FBgn0038135
FBgn0004862	FBgn0004914
FBgn0003145	FBgn0034151
FBgn0000577	FBgn0032946
FBgn0015664	FBgn0032946
FBgn0003567	FBgn0034143
FBgn0002914	FBgn0034143
FBgn0000577	FBgn0015949
FBgn0011723	FBgn0015949
FBgn0004054	FBgn0015949
FBgn0000611	FBgn0015949
FBgn0015664	FBgn0039274
FBgn0003567	FBgn0039274
FBgn0005638	FBgn0034500
FBgn0086680	FBgn0039271
FBgn0014179	FBgn0037747
FBgn0000210	FBgn0259236
FBgn0001180	FBgn0085468
FBgn0000251	FBgn0027621
FBgn0040918	FBgn0038208
FBgn0000054	FBgn0004870
FBgn0003870	FBgn0004870
FBgn0000015	FBgn0030431
FBgn0001320	FBgn0030431
FBgn0002781	FBgn0033423
FBgn0002914	FBgn0033423
FBgn0014179	FBgn0036212
FBgn0000577	FBgn0015907
FBgn0000411	FBgn0015907
FBgn0085424	FBgn0015907
FBgn0025776	FBgn0015907
FBgn0004859	FBgn0015907
FBgn0004870	FBgn0020623
FBgn0085432	FBgn0035392
FBgn0004854	FBgn0035392
FBgn0040318	FBgn0039704
FBgn0014143	FBgn0033189
FBgn0000576	FBgn0039476
FBgn0000576	FBgn0032069
FBgn0038805	FBgn0051523
FBgn0003944	FBgn0051641
FBgn0000577	FBgn0032820
FBgn0001180	FBgn0032820
FBgn0004795	FBgn0032820
FBgn0000606	FBgn0004623
FBgn0005638	FBgn0027527
FBgn0028386	FBgn0040608
FBgn0005638	FBgn0032415
FBgn0001180	FBgn0032415
FBgn0004870	FBgn0031590
FBgn0000606	FBgn0031590
FBgn0005638	FBgn0031195
FBgn0000251	FBgn0034046
FBgn0000015	FBgn0250791
FBgn0011723	FBgn0250791
FBgn0002914	FBgn0036886
FBgn0085448	FBgn0036886
FBgn0000054	FBgn0013973
FBgn0003870	FBgn0013973
FBgn0000577	FBgn0040487
FBgn0003567	FBgn0040487
FBgn0003117	FBgn0028421
FBgn0000606	FBgn0033347
FBgn0003900	FBgn0037551
FBgn0000015	FBgn0039501
FBgn0003944	FBgn0010438
FBgn0000611	FBgn0052767
FBgn0004870	FBgn0003429
FBgn0002023	FBgn0003429
FBgn0000054	FBgn0003429
FBgn0004870	FBgn0014006
FBgn0000606	FBgn0014006
FBgn0003870	FBgn0014006
FBgn0001180	FBgn0026188
FBgn0001297	FBgn0026188
FBgn0004837	FBgn0037327
FBgn0029775	FBgn0011834
FBgn0004795	FBgn0035726
FBgn0004050	FBgn0027654
FBgn0003567	FBgn0036470
FBgn0004054	FBgn0000592
FBgn0004795	FBgn0051781
FBgn0025776	FBgn0039632
FBgn0002914	FBgn0038597
FBgn0004053	FBgn0029152
FBgn0003345	FBgn0029152
FBgn0016917	FBgn0029152
FBgn0003870	FBgn0027094
FBgn0085432	FBgn0038244
FBgn0035769	FBgn0038244
FBgn0000061	FBgn0030799
FBgn0001180	FBgn0086707
FBgn0003511	FBgn0086707
FBgn0004053	FBgn0035861
FBgn0011723	FBgn0031474
FBgn0000411	FBgn0034504
FBgn0004795	FBgn0034504
FBgn0003720	FBgn0034504
FBgn0085432	FBgn0022246
FBgn0011656	FBgn0028950
FBgn0004795	FBgn0030060
FBgn0000099	FBgn0036626
FBgn0004053	FBgn0038978
FBgn0011656	FBgn0038978
FBgn0001180	FBgn0037882
FBgn0004795	FBgn0037882
FBgn0000054	FBgn0034802
FBgn0013263	FBgn0034802
FBgn0026411	FBgn0032638
FBgn0002023	FBgn0037517
FBgn0002522	FBgn0037517
FBgn0004795	FBgn0025631
FBgn0086680	FBgn0025631
FBgn0015664	FBgn0032847
FBgn0003900	FBgn0000489
FBgn0004795	FBgn0000489
FBgn0029775	FBgn0029866
FBgn0004053	FBgn0034548
FBgn0000251	FBgn0011743
FBgn0004854	FBgn0011743
FBgn0003720	FBgn0050185
FBgn0051481	FBgn0032593
FBgn0001077	FBgn0037826
FBgn0000210	FBgn0037826
FBgn0025334	FBgn0034997
FBgn0034821	FBgn0034997
FBgn0259211	FBgn0035907
FBgn0014143	FBgn0031792
FBgn0000606	FBgn0031939
FBgn0000157	FBgn0038797
FBgn0014143	FBgn0038797
FBgn0000015	FBgn0012034
FBgn0000577	FBgn0012034
FBgn0003117	FBgn0012034
FBgn0000411	FBgn0012034
FBgn0003448	FBgn0012034
FBgn0001320	FBgn0012034
FBgn0085424	FBgn0012034
FBgn0003720	FBgn0012034
FBgn0001981	FBgn0012034
FBgn0014179	FBgn0015380
FBgn0000659	FBgn0015380
FBgn0001325	FBgn0019985
FBgn0029775	FBgn0019985
FBgn0001077	FBgn0003486
FBgn0004795	FBgn0039581
FBgn0000611	FBgn0039581
FBgn0000411	FBgn0032150
FBgn0001180	FBgn0032150
FBgn0015664	FBgn0053205
FBgn0004050	FBgn0053205
FBgn0003345	FBgn0038536
FBgn0040318	FBgn0029980
FBgn0015524	FBgn0029980
FBgn0003720	FBgn0024980
[truncated: 5,165 more rows]
